# Supplementary material for: MoBiFC: development of a modular bimolecular fluorescence complementation toolkit for the analysis of chloroplast protein–protein interactions
Source: Plant Methods. 2022 May 26;18:69. doi: 10.1186/s13007-022-00902-1 (PMC9134606; doi:10.1186/s13007-022-00902-1)
Supplement: Supplementary file 4 — Additional file 4. Full plasmid DNA sequences for principal modules. [file 13007_2022_902_MOESM4_ESM.zip]

Archive with 52 entries (51 files):
- for addgene/
- for addgene/pLBC0010.gbk
- for addgene/pLBC0011.gbk
- for addgene/pLBC0020.gbk
- for addgene/pLBC0030.gbk
- for addgene/pLBC0031.gbk
- for addgene/pLBC0040.gbk
- for addgene/pLBC0041.gbk
- for addgene/pLBC0050.gbk
- for addgene/pLBC0051.gbk
- for addgene/pLBC0060.gbk
- for addgene/pLBC0061.gbk
- for addgene/pLBC0070.gbk
- for addgene/pLBC0071.gbk
- for addgene/pLBC0080.gbk
- for addgene/pLBC0081.gbk
- for addgene/pLBC0090.gbk
- for addgene/pLBC0100.gbk
- for addgene/pLBC0110.gbk
- for addgene/pLBC0120.gbk
- for addgene/pLBC0130.gbk
- for addgene/pLBC0131.gbk
- for addgene/pLBC0140.gbk
- for addgene/pLBC0150.gbk
- for addgene/pLBC0151.gbk
- for addgene/pLBC0152.gbk
- for addgene/pLBM0010.gbk
- for addgene/pLBM0020.gbk
- for addgene/pLBM0030.gbk
- for addgene/pLBM0040.gbk
- for addgene/pLBM0050.gbk
- for addgene/pLBM0060.gbk
- for addgene/pLBM0070.gbk
- for addgene/pLBM0080.gbk
- for addgene/pLBM0090.gbk
- for addgene/pLBT0010.gbk
- for addgene/pLBT0020.gbk
- for addgene/pLBT0030.gbk
- for addgene/pLBT0040.gbk
- for addgene/pLBT0050.gbk
- for addgene/pLBT0060.gbk
- for addgene/pLBT0080.gbk
- for addgene/pLBT0090.gbk
- for addgene/pLBT0100.gbk
- for addgene/pLBT0110.gbk
- for addgene/pLBT0120.gbk
- for addgene/pLBT0130.gbk
- for addgene/pLBT0140.gbk
- for addgene/pLBT0150.gbk
- for addgene/pLBT0170.gbk
- for addgene/pLBT0180.gbk
- for addgene/pLBT0190.gbk
