# Supplementary material for: MoBiFC: development of a modular bimolecular fluorescence complementation toolkit for the analysis of chloroplast protein–protein interactions
Source: Plant Methods. 2022 May 26;18:69. doi: 10.1186/s13007-022-00902-1 (PMC9134606; doi:10.1186/s13007-022-00902-1)
Supplement: Supplementary file 4 — Additional file 4. Full plasmid DNA sequences for principal modules. [file 13007_2022_902_MOESM4_ESM.zip › for addgene/pLBC0151.gbk]

LOCUS       Exported File           3258 bp ds-DNA    circular SYN 15-JUN-2021
DEFINITION  .
ACCESSION   .
VERSION     .
KEYWORDS    pLBC0151
SOURCE      synthetic DNA construct
  ORGANISM  synthetic DNA construct
REFERENCE   1  (bases 1 to 3258)
  AUTHORS   LGBP.
  TITLE     Direct Submission
  JOURNAL   Velay et al. MOBIFC LGBP-BIAM
            
FEATURES             Location/Qualifiers
     source          1..3258
                     /organism="synthetic DNA construct"
                     /mol_type="other DNA"
     rep_origin      complement(1..589)
                     /direction=LEFT
                     /note="ori"
                     /note="high-copy-number colE1/pMB1/pBR322/pUC origin of 
                     replication"
                     /note="color: #ffff00"
     CDS             complement(725..1540)
                     /codon_start=1
                     /gene="aph(3')-Ia"
                     /product="aminoglycoside phosphotransferase"
                     /note="KanR"
                     /note="confers resistance to kanamycin"
                     /note="color: #ccffcc"
                     /translation="MSHIQRETSCSRPRLNSNMDADLYGYKWARDNVGQSGATIYRLYG
                     KPDAPELFLKHGKGSVANDVTDEMVRLNWLTEFMPLPTIKHFIRTPDDAWLLTTAIPGK
                     TAFQVLEEYPDSGENIVDALAVFLRRLHSIPVCNCPFNSDRVFRLAQAQSRMNNGLVDA
                     SDFDDERNGWPVEQVWKEMHKLLPFSPDSVVTHGDFSLDNLIFDEGKLIGCIDVGRVGI
                     ADRYQDLAILWNCLGEFSPSLQKRLFQKYGIDNPDMNKLQFHLMLDEFF"
     primer_bind     1661..1677
                     /note="SK primer"
                     /note="common sequencing primer, one of multiple similar 
                     variants"
                     /note="color: #a020f0; direction: RIGHT"
     terminator      1678..1723
                     /note="rrnB T1 terminator"
                     /note="transcription terminator T1 from the E. coli rrnB 
                     gene"
                     /note="color: #ffffff"
     primer_bind     1853..1869
                     /note="M13 fwd"
                     /note="common sequencing primer, one of multiple similar 
                     variants"
                     /note="color: #a020f0; direction: RIGHT"
     misc_feature    1932..1935
                     /note="TTCG"
                     /note="color: #a6acb3"
     CDS             1936..2904
                     /codon_start=1
                     /note="CT_TurboID"
                     /note="color: #ff00ff"
                     /translation="ASKDNTVPLKLIALLANGEFHSGEQLGETLGMSRAAINKHIQTLR
                     DWGVDVFTVPGKGYSLPEPIPLLNAKQILGQLDGGSVAVLPVVDSTNQYLLDRIGELKS
                     GDACIAEYQQAGRGSRGRKWFSPFGANLYLSMFWRLKRGPAAIGLGPVIGIVMAEALRK
                     LGADKVRVKWPNDLYLQDRKLAGILVELAGITGDAAQIVIGAGINVAMRRVEESVVNQG
                     WITLQEAGINLDRNTLAATLIRELRAALELFEQEGLAPYLPRWEKLDNFINRPVKLIIG
                     DKEIFGISRGIDKQGALLLEQDGVIKPWMGGEISLRSAEKLQ"
     CDS             2905..2994
                     /codon_start=1
                     /product="three tandem HA epitope tags"
                     /note="3xHA"
                     /note="color: #cc99b2"
                     /translation="YPYDVPDYAGYPYDVPDYAGSYPYDVPDYA"
     misc_feature    2998..3000
                     /note="STOP"
                     /note="color: #a6acb3"
     misc_feature    3001..3004
                     /note="GCTT"
                     /note="color: #a6acb3"
ORIGIN
        1 tttccatagg ctccgccccc ctgacgagca tcacaaaaat cgacgctcaa gtcagaggtg
       61 gcgaaacccg acaggactat aaagatacca ggcgtttccc cctggaagct ccctcgtgcg
      121 ctctcctgtt ccgaccctgc cgcttaccgg atacctgtcc gcctttctcc cttcgggaag
      181 cgtggcgctt tctcatagct cacgctgtag gtatctcagt tcggtgtagg tcgttcgctc
      241 caagctgggc tgtgtgcacg aaccccccgt tcagcccgac cgctgcgcct tatccggtaa
      301 ctatcgtctt gagtccaacc cggtaagaca cgacttatcg ccactggcag cagccactgg
      361 taacaggatt agcagagcga ggtatgtagg cggtgctaca gagttcttga agtggtggcc
      421 taactacggc tacactagaa gaacagtatt tggtatctgc gctctgctga agccagttac
      481 cttcggaaaa agagttggta gctcttgatc cggcaaacaa accaccgctg gtagcggtgg
      541 tttttttgtt tgcaagcagc agattacgcg cagaaaaaaa ggatctcaag aagatccttt
      601 gatcttttct acggggtctg acgctctatt caacaaagcc gccgtcccgt caagtcagcg
      661 taaatgggta gggggcttca aatcgtccgc tctgccagtg ttacaaccaa ttaacaaatt
      721 ctgattagaa aaactcatcg agcatcaaat gaaactgcaa tttattcata tcaggattat
      781 caataccata tttttgaaaa agccgtttct gtaatgaagg agaaaactca ccgaggcagt
      841 tccataggat ggcaagatcc tggtatcggt ctgcgattcc gactcgtcca acatcaatac
      901 aacctattaa tttcccctcg tcaaaaataa ggttatcaag tgagaaatca ccatgagtga
      961 cgactgaatc cggtgagaat ggcaaaagct tatgcatttc tttccagact tgttcaacag
     1021 gccagccatt acgctcgtca tcaaaatcac tcgcatcaac caaaccgtta ttcattcgtg
     1081 attgcgcctg agcgagacga aatacgcgat cgctgttaaa aggacaatta caaacaggaa
     1141 tcgaatgcaa ccggcgcagg aacactgcca gcgcatcaac aatattttca cctgaatcag
     1201 gatattcttc taatacctgg aatgctgttt tcccggggat cgcagtggtg agtaaccatg
     1261 catcatcagg agtacggata aaatgcttga tggtcggaag aggcataaat tccgtcagcc
     1321 agtttagtct gaccatctca tctgtaacat cattggcaac gctacctttg ccatgtttca
     1381 gaaacaactc tggcgcatcg ggcttcccat acaatcgata gattgtcgca cctgattgcc
     1441 cgacattatc gcgagcccat ttatacccat ataaatcagc atccatgttg gaatttaatc
     1501 gcggcctcga gcaagacgtt tcccgttgaa tatggctcat aacacccctt gtattactgt
     1561 ttatgtaagc agacagtttt attgttcatg atgatatatt tttatcttgt gcaatgtaac
     1621 atcagagatt ttgagacaca acgtggcttt cccccgccgc tctagaacta gtggatccaa
     1681 ataaaacgaa aggctcagtc gaaagactgg gcctttcgtt ttatctgttg tttgtcgcat
     1741 tatacgagac gtccaggttg ggatacctga aacaaaaccc atcgtacggc caaggaagtc
     1801 tccaataact gtgatccacc acaagcgcca gggttttccc agtcacgacg ttgtaaaacg
     1861 acggccagtc atgcataatc cgcacgcatc tggaataagg aagtgccatt ccgcctgacc
     1921 ttttggtctc attcggcttc taaggataat actgttcctt tgaagttgat tgctttgttg
     1981 gctaatggag aatttcattc tggagaacaa ttgggagaaa ctttgggaat gtctagagct
     2041 gctattaata agcatattca aactttgaga gattggggag ttgatgtttt tactgttcct
     2101 ggaaagggat attctttgcc tgaacctatt cctttgttga atgctaagca aattttggga
     2161 caattggatg gaggatctgt tgctgttttg cctgttgttg attctactaa tcaatatttg
     2221 ttggatagaa ttggagaatt gaagtctgga gatgcttgta ttgctgaata tcaacaagct
     2281 ggaagaggat ctagaggaag aaagtggttt tctccttttg gagctaattt gtatttgtct
     2341 atgttttgga gattgaagag aggacctgct gctattggat tgggacctgt tattggaatt
     2401 gttatggctg aagctttgag aaagttggga gctgataagg ttagagttaa gtggcctaat
     2461 gatttgtatt tgcaagatag aaagttggct ggaattttgg ttgaattggc tggaattact
     2521 ggagatgctg ctcaaattgt tattggagct ggaattaatg ttgctatgag aagagttgaa
     2581 gaatctgttg ttaatcaagg atggattact ttgcaagaag ctggaattaa tttggataga
     2641 aatactttgg ctgctacttt gattagagaa ttgagagctg ctttggaatt gtttgaacaa
     2701 gaaggattgg ctccttattt gcctagatgg gaaaagttgg ataattttat taatagacct
     2761 gttaagttga ttattggaga taaggaaatt tttggaattt ctagaggaat tgataagcaa
     2821 ggagctttgt tgttggaaca agatggagtt attaagcctt ggatgggagg agaaatttct
     2881 ttgagatctg ctgaaaagtt gcaataccca tacgatgttc ctgactatgc gggctatccc
     2941 tatgacgtcc cggactatgc aggatcctat ccatatgacg ttccagatta cgctgcttaa
     3001 gctttgagac caaaaggcta ggtggaggct cagtgatgat aagtctgcga tggtggatgc
     3061 atgtgtcatg gtcatagctg tttcctgtgt gaaattgtta tccgctcaga gggcacaatc
     3121 ctattccgcg ctatccgaca atctccaaga cattaggtgg agttcagttc ggcgtatggc
     3181 atatgtcgct ggaaagaaca tgtgagcaaa aggccagcaa aaggccagga accgtaaaaa
     3241 ggccgcgttg ctggcgtt
//
