# Supplementary material for: MoBiFC: development of a modular bimolecular fluorescence complementation toolkit for the analysis of chloroplast protein–protein interactions
Source: Plant Methods. 2022 May 26;18:69. doi: 10.1186/s13007-022-00902-1 (PMC9134606; doi:10.1186/s13007-022-00902-1)
Supplement: Supplementary file 4 — Additional file 4. Full plasmid DNA sequences for principal modules. [file 13007_2022_902_MOESM4_ESM.zip › for addgene/pLBC0152.gbk]

LOCUS       Exported File           3337 bp ds-DNA    circular SYN 15-JUN-2021
DEFINITION  .
ACCESSION   .
VERSION     .
KEYWORDS    pLBC0152
SOURCE      synthetic DNA construct
  ORGANISM  synthetic DNA construct
REFERENCE   1  (bases 1 to 3337)
  AUTHORS   LGBP.
  TITLE     Direct Submission
  JOURNAL   Velay et al. MOBIFC LGBP-BIAM
            
FEATURES             Location/Qualifiers
     source          1..3337
                     /organism="synthetic DNA construct"
                     /mol_type="other DNA"
     promoter        122..226
                     /gene="bla"
                     /note="AmpR promoter"
                     /note="color: #ffffff; direction: RIGHT"
     rep_origin      1408..1996
                     /direction=RIGHT
                     /note="ori"
                     /note="high-copy-number colE1/pMB1/pBR322/pUC origin of 
                     replication"
                     /note="color: #ffff00"
     misc_feature    2244..2247
                     /note="TTCG"
                     /note="color: #a6acb3"
     CDS             2248..2265
                     /codon_start=1
                     /note="peptide linker"
                     /note="color: #a6acb3"
                     /translation="GSGGGG"
     CDS             2266..3237
                     /codon_start=1
                     /note="CT_linkerTurboID_3HA"
                     /note="color: #ff00ff"
                     /translation="SASKDNTVPLKLIALLANGEFHSGEQLGETLGMSRAAINKHIQTL
                     RDWGVDVFTVPGKGYSLPEPIPLLNAKQILGQLDGGSVAVLPVVDSTNQYLLDRIGELK
                     SGDACIAEYQQAGRGSRGRKWFSPFGANLYLSMFWRLKRGPAAIGLGPVIGIVMAEALR
                     KLGADKVRVKWPNDLYLQDRKLAGILVELAGITGDAAQIVIGAGINVAMRRVEESVVNQ
                     GWITLQEAGINLDRNTLAATLIRELRAALELFEQEGLAPYLPRWEKLDNFINRPVKLII
                     GDKEIFGISRGIDKQGALLLEQDGVIKPWMGGEISLRSAEKLQ"
     CDS             3238..3327
                     /codon_start=1
                     /product="three tandem HA epitope tags"
                     /note="3xHA"
                     /note="color: #cc99b2"
                     /translation="YPYDVPDYAGYPYDVPDYAGSYPYDVPDYA"
     misc_feature    3331..3333
                     /note="STOP"
                     /note="color: #a6acb3"
     misc_feature    3334..3337
                     /note="GCTT"
                     /note="color: #a6acb3"
ORIGIN
        1 tgagaccacg aagtggctct tcagtggacg aaagggcctc gtgatacgcc tatttttata
       61 ggttaatgtc atgataataa tggtttctta gacgtcaggt ggcacttttc ggggaaatgt
      121 gcgcggaacc cctatttgtt tatttttcta aatacattca aatatgtatc cgctcatgag
      181 acaataaccc tgataaatgc ttcaataata ttgaaaaagg aagagtatgc gctcacgcaa
      241 ctggtccaga accttgaccg aacgcagcgg tggtaacggc gcagtggcgg ttttcatggc
      301 ttgttatgac tgtttttttg gggtacagtc tatgcctcgg gcatccaagc agcaagcgcg
      361 ttacgccgtg ggtcgatgtt tgatgttatg gagcagcaac gatgttacgc agcagggcag
      421 tcgccctaaa acaaagttaa acatcatgag ggaagcggtg atcgccgaag tatcgactca
      481 actatcagag gtagttggcg tcatcgagcg ccatctcgaa ccgacgttgc tggccgtaca
      541 tttgtacggc tccgcagtgg atggcggcct gaagccacac agcgatattg atttgctggt
      601 tacggtgacc gtaaggcttg atgaaacaac gcggcgagct ttgatcaacg accttttgga
      661 aacttcggct tcccctggag agagcgagat tctccgcgct gtagaagtca ccattgttgt
      721 gcacgacgac atcattccgt ggcgttatcc agctaagcgc gaactgcaat ttggagaatg
      781 gcagcgcaat gacattcttg caggtatctt cgagccagcc acgatcgaca ttgatctggc
      841 tatcttgctg acaaaagcaa gagaacatag cgttgccttg gtaggtccag cggcggagga
      901 actctttgat ccggttcctg aacaggatct atttgaggcg ctaaatgaaa ccttaacgct
      961 atggaactcg ccgcccgact gggctggcga tgagcgaaat gtagtgctta cgttgtcccg
     1021 catttggtac agcgcagtaa ccggcaaaat cgcgccgaag gatgtcgctg ccgactgggc
     1081 aatggagcgc ctgccggccc agtatcagcc cgtcatactt gaagctagac aggcttatct
     1141 tggacaagaa gaagatcgct tggcctcgcg cgcagatcag ttggaagaat ttgtccatta
     1201 cgtaaaaggc gagatcacca aggtagtcgg caaataactg tcagaccaag tttactcata
     1261 tatactttag attgatttaa aacttcattt ttaatttaaa aggatctagg tgaagatcct
     1321 ttttgataat ctcatgacca aaatccctta acgtgagttt tcgttccact gagcgtcaga
     1381 ccccgtagaa aagatcaaag gatcttcttg agatcctttt tttctgcgcg taatctgctg
     1441 cttgcaaaca aaaaaaccac cgctaccagc ggtggtttgt ttgccggatc aagagctacc
     1501 aactcttttt ccgaaggtaa ctggcttcag cagagcgcag ataccaaata ctgtccttct
     1561 agtgtagccg tagttaggcc accacttcaa gaactctgta gcaccgccta catacctcgc
     1621 tctgctaatc ctgttaccag tggctgctgc cagtggcgat aagtcgtgtc ttaccgggtt
     1681 ggactcaaga cgatagttac cggataaggc gcagcggtcg ggctgaacgg ggggttcgtg
     1741 cacacagccc agcttggagc gaacgaccta caccgaactg agatacctac agcgtgagct
     1801 atgagaaagc gccacgcttc ccgaagggag aaaggcggac aggtatccgg taagcggcag
     1861 ggtcggaaca ggagagcgca cgagggagct tccaggggga aacgcctggt atctttatag
     1921 tcctgtcggg tttcgccacc tctgacttga gcgtcgattt ttgtgatgct cgtcaggggg
     1981 gcggagccta tggaaaaacg ccagcaacgc ggccttttta cggttcctgg ccttttgctg
     2041 gccttttgct cacatgttct ttcctgcgtt atcccctgat tctgtggata accgtattac
     2101 cgcctttgag tgagctgata ccgctcgccg cagccgaacg accgagcgca gcgagtcagt
     2161 gagcgaggaa gcggaagagc gcccaatacg caaaccgcct ctccccgcgc gttggccgat
     2221 tcattaatca ctctgtggtc tcattcgggt tccggagggg gaggttcggc ttctaaggat
     2281 aatactgttc ctttgaagtt gattgctttg ttggctaatg gagaatttca ttctggagaa
     2341 caattgggag aaactttggg aatgtctaga gctgctatta ataagcatat tcaaactttg
     2401 agagattggg gagttgatgt ttttactgtt cctggaaagg gatattcttt gcctgaacct
     2461 attcctttgt tgaatgctaa gcaaattttg ggacaattgg atggaggatc tgttgctgtt
     2521 ttgcctgttg ttgattctac taatcaatat ttgttggata gaattggaga attgaagtct
     2581 ggagatgctt gtattgctga atatcaacaa gctggaagag gatctagagg aagaaagtgg
     2641 ttttctcctt ttggagctaa tttgtatttg tctatgtttt ggagattgaa gagaggacct
     2701 gctgctattg gattgggacc tgttattgga attgttatgg ctgaagcttt gagaaagttg
     2761 ggagctgata aggttagagt taagtggcct aatgatttgt atttgcaaga tagaaagttg
     2821 gctggaattt tggttgaatt ggctggaatt actggagatg ctgctcaaat tgttattgga
     2881 gctggaatta atgttgctat gagaagagtt gaagaatctg ttgttaatca aggatggatt
     2941 actttgcaag aagctggaat taatttggat agaaatactt tggctgctac tttgattaga
     3001 gaattgagag ctgctttgga attgtttgaa caagaaggat tggctcctta tttgcctaga
     3061 tgggaaaagt tggataattt tattaataga cctgttaagt tgattattgg agataaggaa
     3121 atttttggaa tttctagagg aattgataag caaggagctt tgttgttgga acaagatgga
     3181 gttattaagc cttggatggg aggagaaatt tctttgagat ctgctgaaaa gttgcaatac
     3241 ccatacgatg ttcctgacta tgcgggctat ccctatgacg tcccggacta tgcaggatcc
     3301 tatccatatg acgttccaga ttacgctgct taagctt
//
