# Supplementary material for: MoBiFC: development of a modular bimolecular fluorescence complementation toolkit for the analysis of chloroplast protein–protein interactions
Source: Plant Methods. 2022 May 26;18:69. doi: 10.1186/s13007-022-00902-1 (PMC9134606; doi:10.1186/s13007-022-00902-1)
Supplement: Supplementary file 4 — Additional file 4. Full plasmid DNA sequences for principal modules. [file 13007_2022_902_MOESM4_ESM.zip › for addgene/pLBM0020.gbk]

LOCUS       Exported File          15016 bp ds-DNA    circular SYN 22-APR-2022
DEFINITION  .
ACCESSION   .
VERSION     .
KEYWORDS    pLBM0020
SOURCE      synthetic DNA construct
  ORGANISM  synthetic DNA construct
REFERENCE   1  (bases 1 to 15016)
  AUTHORS   LGBP
  TITLE     Direct Submission
  JOURNAL   Velay et al. MOBIFC LGBP-BIAM
REFERENCE   2  (bases 1 to 15016)
  AUTHORS   .
  TITLE     Direct Submission
  JOURNAL   Exported 22 Apr 2022 from SnapGene 1.1.3
            http://www.snapgene.com
FEATURES             Location/Qualifiers
     source          1..15016
                     /organism="recombinant plasmid"
                     /mol_type="other DNA"
                     /note="color: #ffffff"
     misc_feature    complement(18..145)
                     /label="RB"
                     /note="RB"
                     /note="RB;color: #66cc99; direction: LEFT"
                     /note="color: #a6acb3; direction: LEFT"
     rep_origin      165..782
                     /direction=RIGHT
                     /standard_name="oriV"
                     /label="oriV"
                     /note="oriV"
                     /note="oriV;shows similarity to GenBank Accession Number 
                     M20134;color: #ff9966"
                     /note="color: #ffff00"
     CDS             984..1775
                     /codon_start=1
                     /label="NPTII"
                     /note="NPTII"
                     /note="NPTII;color: #ff9966"
                     /note="color: #993366"
                     /translation="MAKMRISPELKKLIEKYRCVKDTEGMSPAKVYKLVGENENLYLKM
                     TDSRYKGTTYDVEREKDMMLWLEGKLPVPKVLHFERHDGWSNLLMSEADGVLCSEEYED
                     EQSPEKIIELYAECIRLFHSIDISDCPYTNSLDSRLAELDYLLNNDLADVDCENWEEDT
                     PFKDPRELYDFLKTEKPEEELVFSHGDLGDSNIFVKDGKVSGFIDLGRSGRADKWYDIA
                     FCVRSLREDIGEEQYVELFFDLLGIKPDWEKIKYYILLDELF"
     misc_feature    complement(1783..2572)
                     /label="pUC ori"
                     /note="pUC ori"
                     /note="pUC ori;color: #66cc99; direction: LEFT"
                     /note="color: #a6acb3; direction: LEFT"
     rep_origin      2537
                     /label="ORI"
                     /note="ORI"
                     /note="ORI;RNaseH cleavage point;color: #3366cc"
                     /note="color: #ffff00"
     CDS             2873..4021
                     /codon_start=1
                     /label="RK2 TrfA"
                     /note="RK2 TrfA"
                     /note="RK2 TrfA;color: #ff9966"
                     /note="color: #993366"
                     /translation="MNRTFDRKAYRQELIDAGFSAEDAETIASRTVMRAPRETFQSVGS
                     MVQQATAKIERDSVQLAPPALPAPSAAVERSRRLEQEAAGLAKSMTIDTRGTMTTKKRK
                     TAGEDLAKQVSEAKQAALLKHTKQQIKEMQLSLFDIAPWPDTMRAMPNDTARSALFTTR
                     NKKIPREALQNKVIFHVNKDVKITYTGVELRADDDELVWQQVLEYAKRTPIGEPITFTF
                     YELCQDLGWSINGRYYTKAEECLSRLQATAMGFTSDRVGHLESVSLLHRFRVLDRGKKT
                     SRCQVLIDEEIVVLFAGDHYTKFIWEKYRKLSPTARRMFDYFSSHREPYPLKLETFRLM
                     CGSDSTRVKKWREQVGEACEELRGSGLVEHAWVNDDLVHCKR"
     misc_feature    complement(4098..4248)
                     /label="LB"
                     /note="LB"
                     /note="LB;color: #66cc99; direction: LEFT"
                     /note="color: #a6acb3; direction: LEFT"
     misc_feature    4280..5704
                     /label="Pro-CaMV35SLong_5UTMV"
                     /note="Pro-CaMV35SLong_5UTMV"
                     /note="Pro-CaMV35SLong_5UTMV;color: #a6acb3"
                     /note="color: #a6acb3"
     misc_feature    5708..6223
                     /note="P19"
                     /note="P19;color: #ff00ff; direction: RIGHT"
                     /note="color: #a6acb3"
     misc_feature    6228..6490
                     /note="nost"
                     /note="nost;color: #ffcc00"
                     /note="color: #a6acb3"
     misc_feature    6507..6510
                     /label="GGAG"
                     /note="GGAG"
                     /note="GGAG;color: #a6acb3"
                     /note="color: #a6acb3"
     misc_feature    6511..7935
                     /label="Pro-CaMV35SLong_5UTMV"
                     /note="Pro-CaMV35SLong_5UTMV"
                     /note="Pro-CaMV35SLong_5UTMV;color: #a6acb3"
                     /note="color: #a6acb3"
     misc_feature    7936..8284
                     /label="CTP SSU"
                     /note="CTP SSU"
                     /note="CTP SSU;color: #a6acb3"
                     /note="color: #a6acb3"
     misc_feature    8109..8214
                     /note="INTRON"
                     /note="INTRON;color: #a6acb3"
                     /note="color: #a6acb3"
     misc_feature    8285..8842
                     /label="HSP21 CDS2ns"
                     /note="HSP21 CDS2ns"
                     /note="HSP21 CDS2ns;color: #a6acb3"
                     /note="color: #a6acb3"
     misc_feature    8843..9449
                     /label="3FLAG NYFP CT"
                     /note="3FLAG NYFP CT"
                     /note="3FLAG NYFP CT;color: #a6acb3"
                     /note="color: #a6acb3"
     misc_feature    9450..9657
                     /label="3U+Ter"
                     /note="3U+Ter"
                     /note="3U+Ter;color: #a6acb3"
                     /note="color: #a6acb3"
     misc_feature    9678..11102
                     /label="Pro-CaMV35SLong_5UTMV"
                     /note="Pro-CaMV35SLong_5UTMV"
                     /note="Pro-CaMV35SLong_5UTMV;color: #a6acb3"
                     /note="color: #a6acb3"
     misc_feature    11103..11451
                     /label="CTP SSU"
                     /note="CTP SSU"
                     /note="CTP SSU;color: #a6acb3"
                     /note="color: #a6acb3"
     misc_feature    11452..12009
                     /label="HSP21 CDS2ns"
                     /note="HSP21 CDS2ns"
                     /note="HSP21 CDS2ns;color: #a6acb3"
                     /note="color: #a6acb3"
     CDS             12007..12304
                     /codon_start=1
                     /label="CYFP 3HA CT Stop Lvl0"
                     /note="CYFP 3HA CT Stop Lvl0"
                     /note="CYFP 3HA CT Stop Lvl0;color: #993366"
                     /note="color: #993366"
                     /translation="SGSVQLADHYQQNTPIGDGPVLLPDNHYLSYQSALSKDPNEKRDH
                     MVLLEFVTAAGITLGMDELYKYPYDVPDYAGYPYDVPDYAGSYPYDVPDYAA*A"
     misc_feature    12305..12512
                     /label="3U+Ter"
                     /note="3U+Ter"
                     /note="3U+Ter;color: #a6acb3"
                     /note="color: #a6acb3"
     misc_feature    12513..12516
                     /label="TTAC"
                     /note="TTAC"
                     /note="TTAC;color: #a6acb3"
                     /note="color: #a6acb3"
     misc_feature    12529..13870
                     /note="p35S"
                     /note="p35S;color: #ffff00"
                     /note="color: #a6acb3"
     misc_feature    13875..14001
                     /label="5U-TMV_SP-SV40"
                     /note="5U-TMV_SP-SV40"
                     /note="5U-TMV_SP-SV40;color: #a6acb3"
                     /note="color: #a6acb3"
     CDS             14002..14725
                     /codon_start=1
                     /label="CFP CDS1"
                     /note="CFP CDS1"
                     /note="CFP CDS1;color: #a6acb3"
                     /note="color: #a6acb3"
                     /translation="MVSKGEDLFTGVVPILVELDGDVNGHKFSVSGEGEGDATYGKLTL
                     KFICTTGKLPVPWPTLVTTLTWGVQCFSRYPDHMKQHDFFKSAMPEGYVQERTIFFKDD
                     GNYKTRAEVKFEGDTLVNRIELKGIDFKEDGNILGHKLEYNYISHNVYITADKQKNGIK
                     ANFKIRHNIEDGSVQLADHYQQNTPIGDGPVLLPDNHYLSTQSALSKDPNEKRDHMVLL
                     EFVTAAGITLGMDELYK*A"
     misc_feature    14726..14992
                     /label="3U+Ter-atuNos"
                     /note="3U+Ter-atuNos"
                     /note="3U+Ter-atuNos;color: #a6acb3"
                     /note="color: #a6acb3"
ORIGIN
        1 gggacacgaa gtgatccgtt taaactatca gtgtttgaca ggatatattg gcgggtaaac
       61 ctaagagaaa agagcgttta ttagaataat cggatattta aaagggcgtg aaaaggttta
      121 tccgttcgtc catttgtatg tgccagccgc ctttgcgacg ctcaccgggc tggttgccct
      181 cgccgctggg ctggcggccg tctatggccc tgcaaacgcg ccagaaacgc cgtcgaagcc
      241 gtgtgcgaga caccgcggcc gccggcgttg tggatacctc gcggaaaact tggccctcac
      301 tgacagatga ggggcggacg ttgacacttg aggggccgac tcacccggcg cggcgttgac
      361 agatgagggg caggctcgat ttcggccggc gacgtggagc tggccagcct cgcaaatcgg
      421 cgaaaacgcc tgattttacg cgagtttccc acagatgatg tggacaagcc tggggataag
      481 tgccctgcgg tattgacact tgaggggcgc gactactgac agatgagggg cgcgatcctt
      541 gacacttgag gggcagagtg ctgacagatg aggggcgcac ctattgacat ttgaggggct
      601 gtccacaggc agaaaatcca gcatttgcaa gggtttccgc ccgtttttcg gccaccgcta
      661 acctgtcttt taacctgctt ttaaaccaat atttataaac cttgttttta accagggctg
      721 cgccctgtgc gcgtgaccgc gcacgccgaa ggggggtgcc cccccttctc gaaccctccc
      781 ggcccgctaa cgcgggcctc ccatcccccc aggggctgcg cccctcggcc gcgaacggcc
      841 tcaccccaaa aatggcagcg ctggccaatt cccgagtgcg cggaacccct atttgtttat
      901 ttttctaaat acattcaaat atgtatccgc tcatgagaca ataaccctga taaatgcttc
      961 aataatattg aaaaaggaag agtatggcta aaatgagaat atcaccggaa ttgaaaaaac
     1021 tgatcgaaaa ataccgctgc gtaaaagata cggaaggaat gtctcctgct aaggtatata
     1081 agctggtggg agaaaatgaa aacctatatt taaaaatgac ggacagccgg tataaaggga
     1141 ccacctatga tgtggaacgg gaaaaggaca tgatgctatg gctggaagga aagctgcctg
     1201 ttccaaaggt cctgcacttt gaacggcatg atggctggag caatctgctc atgagtgagg
     1261 ccgatggcgt cctttgctcg gaagagtatg aagatgaaca aagccctgaa aagattatcg
     1321 agctgtatgc ggagtgcatc aggctctttc actccatcga catatcggat tgtccctata
     1381 cgaatagctt agacagccgc ttagccgaat tggattactt actgaataac gatctggccg
     1441 atgtggattg cgaaaactgg gaagaggaca ctccatttaa agatccgcgc gagctgtatg
     1501 attttttaaa gacggaaaag cccgaagagg aacttgtctt ttcccacggc gacctgggag
     1561 acagcaacat ctttgtgaaa gatggcaaag taagtggctt tattgatctt gggagaagcg
     1621 gcagggcgga caagtggtat gacattgcct tctgcgtccg gtcgctcagg gaggatatcg
     1681 gggaagaaca gtatgtcgag ctattttttg acttactggg gatcaagcct gattgggaga
     1741 aaataaaata ttatatttta ctggatgaat tgttttagct gtcagaccaa gtttactcat
     1801 atatacttta gattgattta aaacttcatt tttaatttaa aaggatctag gtgaagatcc
     1861 tttttgataa tctcatgacc aaaatccctt aacgtgagtt ttcgttccac tgagcgtcag
     1921 accccgtaga aaagatcaaa ggatcttctt gagatccttt ttttctgcgc gtaatctgct
     1981 gcttgcaaac aaaaaaacca ccgctaccag cggtggtttg tttgccggat caagagctac
     2041 caactctttt tccgaaggta actggcttca gcagagcgca gataccaaat actgtccttc
     2101 tagtgtagcc gtagttaggc caccacttca agaactctgt agcaccgcct acatacctcg
     2161 ctctgctaat cctgttacca gtggctgctg ccagtggcga taagtcgtgt cttaccgggt
     2221 tggactcaag acgatagtta ccggataagg cgcagcggtc gggctgaacg gggggttcgt
     2281 gcacacagcc cagcttggag cgaacgacct acaccgaact gagataccta cagcgtgagc
     2341 tatgagaaag cgccacgctt cccgaaggga gaaaggcgga caggtatccg gtaagcggca
     2401 gggtcggaac aggagagcgc acgagggagc ttccaggggg aaacgcctgg tatctttata
     2461 gtcctgtcgg gtttcgccac ctctgacttg agcgtcgatt tttgtgatgc tcgtcagggg
     2521 ggcggagcct atggaaaaac gccagcaacg cggccttttt acggttcctg gcagatccta
     2581 gatgtggcgc aacgatgccg gcgacaagca ggagcgcacc gacttcttcc gcatcaagtg
     2641 ttttggctct caggccgagg cccacggcaa gtatttgggc aaggggtcgc tggtattcgt
     2701 gcagggcaag attcggaata ccaagtacga gaaggacggc cagacggtct acgggaccga
     2761 cttcattgcc gataaggtgg attatctgga caccaaggca ccaggcgggt caaatcagga
     2821 ataagggcac attgccccgg cgtgagtcgg ggcaatcccg caaggagggt gaatgaatcg
     2881 gacgtttgac cggaaggcat acaggcaaga actgatcgac gcggggtttt ccgccgagga
     2941 tgccgaaacc atcgcaagcc gcaccgtcat gcgtgcgccc cgcgaaacct tccagtccgt
     3001 cggctcgatg gtccagcaag ctacggccaa gatcgagcgc gacagcgtgc aactggctcc
     3061 ccctgccctg cccgcgccat cggccgccgt ggagcgttcg cgtcgtcttg aacaggaggc
     3121 ggcaggtttg gcgaagtcga tgaccatcga cacgcgagga actatgacga ccaagaagcg
     3181 aaaaaccgcc ggcgaggacc tggcaaaaca ggtcagcgag gccaagcagg ccgcgttgct
     3241 gaaacacacg aagcagcaga tcaaggaaat gcagctttcc ttgttcgata ttgcgccgtg
     3301 gccggacacg atgcgagcga tgccaaacga cacggcccgc tctgccctgt tcaccacgcg
     3361 caacaagaaa atcccgcgcg aggcgctgca aaacaaggtc attttccacg tcaacaagga
     3421 cgtgaagatc acctacaccg gcgtcgagct gcgggccgac gatgacgaac tggtgtggca
     3481 gcaggtgttg gagtacgcga agcgcacccc tatcggcgag ccgatcacct tcacgttcta
     3541 cgagctttgc caggacctgg gctggtcgat caatggccgg tattacacga aggccgagga
     3601 atgcctgtcg cgcctacagg cgacggcgat gggcttcacg tccgaccgcg ttgggcacct
     3661 ggaatcggtg tcgctgctgc accgcttccg cgtcctggac cgtggcaaga aaacgtcccg
     3721 ttgccaggtc ctgatcgacg aggaaatcgt cgtgctgttt gctggcgacc actacacgaa
     3781 attcatatgg gagaagtacc gcaagctgtc gccgacggcc cgacggatgt tcgactattt
     3841 cagctcgcac cgggagccgt acccgctcaa gctggaaacc ttccgcctca tgtgcggatc
     3901 ggattccacc cgcgtgaaga agtggcgcga gcaggtcggc gaagcctgcg aagagttgcg
     3961 aggcagcggc ctggtggaac acgcctgggt caatgatgac ctggtgcatt gcaaacgcta
     4021 gggccttgtg gggtcagttc cggctggggg ttcagcagcc cctgctcgga tctgttggac
     4081 cggacagtag tcatggttga tgggctgcct gtatcgagtg gtgattttgt gccgagctgc
     4141 cggtcgggga gctgttggct ggctggtggc aggatatatt gtggtgtaaa caaattgacg
     4201 cttagacaac ttaataacac attgcggacg tttttaatgt actggggttg aacactctgt
     4261 gccgaattcg gatccggagg aattccaatc ccacaaaaat ctgagcttaa cagcacagtt
     4321 gctcctctca gagcagaatc gggtattcaa caccctcata tcaactacta cgttgtgtat
     4381 aacggtccac atgccggtat atacgatgac tggggttgta caaaggcggc aacaaacggc
     4441 gttcccggag ttgcacacaa gaaatttgcc actattacag aggcaagagc agcagctgac
     4501 gcgtacacaa caagtcagca aacagacagg ttgaacttca tccccaaagg agaagctcaa
     4561 ctcaagccca agagctttgc taaggcccta acaagcccac caaagcaaaa agcccactgg
     4621 ctcacgctag gaaccaaaag gcccagcagt gatccagccc caaaagagat ctcctttgcc
     4681 ccggagatta caatggacga tttcctctat ctttacgatc taggaaggaa gttcgaaggt
     4741 gaaggtgacg acactatgtt caccactgat aatgagaagg ttagcctctt caatttcaga
     4801 aagaatgctg acccacagat ggttagagag gcctacgcag caagtctcat caagacgatc
     4861 tacccgagta acaatctcca ggagatcaaa taccttccca agaaggttaa agatgcagtc
     4921 aaaagattca ggactaattg catcaagaac acagagaaag acatatttct caagatcaga
     4981 agtactattc cagtatggac gattcaaggc ttgcttcata aaccaaggca agtaatagag
     5041 attggagtct ctaaaaaggt agttcctact gaatctaagg ccatgcatgg agtctaagat
     5101 tcaaatcgag gatctaacag aactcgccgt caagactggc gaacagttca tacagagtct
     5161 tttacgactc aatgacaaga agaaaatctt cgtcaacatg gtggagcacg acactctggt
     5221 ctactccaaa aatgtcaaag atacagtctc agaagatcaa agggctattg agacttttca
     5281 acaaaggata atttcgggaa acctcctcgg attccattgc ccagctatct gtcacttcat
     5341 cgaaaggaca gtagaaaagg aaggtggctc ctacaaatgc catcattgcg ataaaggaaa
     5401 ggctatcatt caagatctct ctgccgacag tggtcccaaa gatggacccc cacccacgag
     5461 gagcatcgtg gaaaaagaag aggttccaac cacgtctaca aagcaagtgg attgatgtga
     5521 catctccact gacgtaaggg atgacgcaca atcccactat ccttcgcaag acccttcctc
     5581 tatataagga agttcatttc atttggagag gacacgctcg agtataagag ctcattttta
     5641 caacaattac caacaacaac aaacaacaaa caacattaca attacattta caattatcga
     5701 tacaatggaa cgagctatac aaggaaacga tgctagggaa caagcttatg gtgaacgttg
     5761 gaatggagga tcaggaagtt ccacttctcc cttcaaactt cctgacgaaa gtccgagttg
     5821 gactgagtgg cggctacata acgatgagac tatttcgaat caagataatc cccttggttt
     5881 caaggaaagc tggggtttcg ggaaagttgt atttaagaga tatctcagat acgacgggac
     5941 ggaaacttca ctgcacagag tccttggatc ttggacggga gattcggtta actatgcagc
     6001 atctcgattt ctcggtttcg accagatcgg atgtacctat agtattcggt ttcgaggagt
     6061 tagtgtcacc atttctggag ggtcgcgaac tcttcagcat ctcagtgaaa tggcaattcg
     6121 gtctaagcaa gaactgctac agcttacccc agtcaaagtg gaaagtgatg tatcaagagg
     6181 atgccctgaa ggtgttgaaa ccttcgaaga agaaagcgag taagcttgtc aagcagatcg
     6241 ttcaaacatt tggcaataaa gtttcttaag attgaatcct gttgccggtc ttgcgatgat
     6301 tatcatataa tttctgttga attacgttaa gcatgtaata attaacatgt aatgcatgac
     6361 gttatttatg agatgggttt ttatgattag agtcccgcaa ttatacattt aatacgcgat
     6421 agaaaacaaa atatagcgcg caaactagga taaattatcg cgcgcggtgt catctatgtt
     6481 actagatcga gcaagaattc aagcttggag gaattccaat cccacaaaaa tctgagctta
     6541 acagcacagt tgctcctctc agagcagaat cgggtattca acaccctcat atcaactact
     6601 acgttgtgta taacggtcca catgccggta tatacgatga ctggggttgt acaaaggcgg
     6661 caacaaacgg cgttcccgga gttgcacaca agaaatttgc cactattaca gaggcaagag
     6721 cagcagctga cgcgtacaca acaagtcagc aaacagacag gttgaacttc atccccaaag
     6781 gagaagctca actcaagccc aagagctttg ctaaggccct aacaagccca ccaaagcaaa
     6841 aagcccactg gctcacgcta ggaaccaaaa ggcccagcag tgatccagcc ccaaaagaga
     6901 tctcctttgc cccggagatt acaatggacg atttcctcta tctttacgat ctaggaagga
     6961 agttcgaagg tgaaggtgac gacactatgt tcaccactga taatgagaag gttagcctct
     7021 tcaatttcag aaagaatgct gacccacaga tggttagaga ggcctacgca gcaagtctca
     7081 tcaagacgat ctacccgagt aacaatctcc aggagatcaa ataccttccc aagaaggtta
     7141 aagatgcagt caaaagattc aggactaatt gcatcaagaa cacagagaaa gacatatttc
     7201 tcaagatcag aagtactatt ccagtatgga cgattcaagg cttgcttcat aaaccaaggc
     7261 aagtaataga gattggagtc tctaaaaagg tagttcctac tgaatctaag gccatgcatg
     7321 gagtctaaga ttcaaatcga ggatctaaca gaactcgccg tcaagactgg cgaacagttc
     7381 atacagagtc ttttacgact caatgacaag aagaaaatct tcgtcaacat ggtggagcac
     7441 gacactctgg tctactccaa aaatgtcaaa gatacagtct cagaagatca aagggctatt
     7501 gagacttttc aacaaaggat aatttcggga aacctcctcg gattccattg cccagctatc
     7561 tgtcacttca tcgaaaggac agtagaaaag gaaggtggct cctacaaatg ccatcattgc
     7621 gataaaggaa aggctatcat tcaagatctc tctgccgaca gtggtcccaa agatggaccc
     7681 ccacccacga ggagcatcgt ggaaaaagaa gaggttccaa ccacgtctac aaagcaagtg
     7741 gattgatgtg acatctccac tgacgtaagg gatgacgcac aatcccacta tccttcgcaa
     7801 gacccttcct ctatataagg aagttcattt catttggaga ggacacgctc gagtataaga
     7861 gctcattttt acaacaatta ccaacaacaa caaacaacaa acaacattac aattacattt
     7921 acaattatcg atacaatggc ttcctctatg ctctcttccg ctactatggt tgcctctccg
     7981 gctcaggcca ctatggtcgc tcctttcaac ggacttaagt cctccgctgc cttcccagcc
     8041 acccgcaagg ctaacaacga cattacttcc atcacaagca acggcggaag agttaactgc
     8101 atgcaggtca tttatatttc ttctttcact tttttattat tccatatgat ttttttcggt
     8161 tctttcttcg aatctacata aactaatatc attggaaaaa tcgaaaaaat aggtgtggcc
     8221 tccgattgga aagaagaagt ttgagactct ctcttacctt cctgacctta ccgattccga
     8281 aggtgctcaa gaccagagag aaaactccat tgatgttgtt cagcaaggac aacaaaaagg
     8341 gaaccaagga tcaagtgtcg aaaaaagacc tcaacaacgc ttaaccatgg atgtctctcc
     8401 tttcggattg ttggatcctt tgtcaccaat gaggacgatg cgacaaatgt tagatactat
     8461 ggacaggatg ttcgaggaca ctatgcctgt ctcaggaaga aacagaggag gaagtggagt
     8521 gtcagagatt cgtgcaccgt gggacatcaa agaggaagaa cacgagatca agatgcgttt
     8581 cgacatgcct ggactctcta aagaggacgt caaaatctct gtagaagata acgtacttgt
     8641 gatcaaagga gagcagaaga aggaggacag tgatgattct tggtctggaa gaagcgttag
     8701 ctcatatgga acacgacttc agctcccaga caactgtgag aaagacaaga tcaaagctga
     8761 gctcaagaac ggagtcctct ttatcactat ccctaagacc aaagtcgaac gcaaagtcat
     8821 cgatgtccag attcaatctt cggattacaa ggaccacgac ggggactaca aggatcatga
     8881 tttggatgct gctgccgccg actataagga tgatgacgat aaggtgagca agggcgaaga
     8941 gttgttcact ggtgtggttc ctatcctcgt tgagcttgat ggtgatgtga acgggcacaa
     9001 gttctccgtt tctggtgaag gtgagggtga tgctacttac ggaaagctca ccctcaagtt
     9061 catctgtacc actggaaagc tccctgtgcc ttggcctact ctcgttacta ctttcggata
     9121 cggactccag tgcttcgcta gataccctga tcatatgaag cagcacgact tcttcaagag
     9181 cgctatgcct gagggatacg tgcaagagag aaccattttc ttcaaggacg acggcaacta
     9241 caagaccaga gctgaggtta agttcgaagg tgacaccctc gtgaacagga tcgagcttaa
     9301 gggcatcgac ttcaaagagg acggaaacat cctcggacac aagctcgagt acaactacaa
     9361 cagccacaac gtgtacatca tggccgacaa gcagaagaac ggcatcaagg tcaacttcaa
     9421 gatcaggcac aacatcgagg actaagcttc tctagctaga gtcgatcgac aagctcgagt
     9481 ttctccataa taatgtgtga gtagttccca gataagggaa ttagggttcc tatagggttt
     9541 cgctcatgtg ttgagcatat aagaaaccct tagtatgtat ttgtatttgt aaaatacttc
     9601 tatcaataaa atttctaatt cctaaaacca aaatccagta ctaaaatcca gatcgctact
     9661 agaattcgag ctcggaggaa ttccaatccc acaaaaatct gagcttaaca gcacagttgc
     9721 tcctctcaga gcagaatcgg gtattcaaca ccctcatatc aactactacg ttgtgtataa
     9781 cggtccacat gccggtatat acgatgactg gggttgtaca aaggcggcaa caaacggcgt
     9841 tcccggagtt gcacacaaga aatttgccac tattacagag gcaagagcag cagctgacgc
     9901 gtacacaaca agtcagcaaa cagacaggtt gaacttcatc cccaaaggag aagctcaact
     9961 caagcccaag agctttgcta aggccctaac aagcccacca aagcaaaaag cccactggct
    10021 cacgctagga accaaaaggc ccagcagtga tccagcccca aaagagatct cctttgcccc
    10081 ggagattaca atggacgatt tcctctatct ttacgatcta ggaaggaagt tcgaaggtga
    10141 aggtgacgac actatgttca ccactgataa tgagaaggtt agcctcttca atttcagaaa
    10201 gaatgctgac ccacagatgg ttagagaggc ctacgcagca agtctcatca agacgatcta
    10261 cccgagtaac aatctccagg agatcaaata ccttcccaag aaggttaaag atgcagtcaa
    10321 aagattcagg actaattgca tcaagaacac agagaaagac atatttctca agatcagaag
    10381 tactattcca gtatggacga ttcaaggctt gcttcataaa ccaaggcaag taatagagat
    10441 tggagtctct aaaaaggtag ttcctactga atctaaggcc atgcatggag tctaagattc
    10501 aaatcgagga tctaacagaa ctcgccgtca agactggcga acagttcata cagagtcttt
    10561 tacgactcaa tgacaagaag aaaatcttcg tcaacatggt ggagcacgac actctggtct
    10621 actccaaaaa tgtcaaagat acagtctcag aagatcaaag ggctattgag acttttcaac
    10681 aaaggataat ttcgggaaac ctcctcggat tccattgccc agctatctgt cacttcatcg
    10741 aaaggacagt agaaaaggaa ggtggctcct acaaatgcca tcattgcgat aaaggaaagg
    10801 ctatcattca agatctctct gccgacagtg gtcccaaaga tggaccccca cccacgagga
    10861 gcatcgtgga aaaagaagag gttccaacca cgtctacaaa gcaagtggat tgatgtgaca
    10921 tctccactga cgtaagggat gacgcacaat cccactatcc ttcgcaagac ccttcctcta
    10981 tataaggaag ttcatttcat ttggagagga cacgctcgag tataagagct catttttaca
    11041 acaattacca acaacaacaa acaacaaaca acattacaat tacatttaca attatcgata
    11101 caatggcttc ctctatgctc tcttccgcta ctatggttgc ctctccggct caggccacta
    11161 tggtcgctcc tttcaacgga cttaagtcct ccgctgcctt cccagccacc cgcaaggcta
    11221 acaacgacat tacttccatc acaagcaacg gcggaagagt taactgcatg caggtcattt
    11281 atatttcttc tttcactttt ttattattcc atatgatttt tttcggttct ttcttcgaat
    11341 ctacataaac taatatcatt ggaaaaatcg aaaaaatagg tgtggcctcc gattggaaag
    11401 aagaagtttg agactctctc ttaccttcct gaccttaccg attccgaagg tgctcaagac
    11461 cagagagaaa actccattga tgttgttcag caaggacaac aaaaagggaa ccaaggatca
    11521 agtgtcgaaa aaagacctca acaacgctta accatggatg tctctccttt cggattgttg
    11581 gatcctttgt caccaatgag gacgatgcga caaatgttag atactatgga caggatgttc
    11641 gaggacacta tgcctgtctc aggaagaaac agaggaggaa gtggagtgtc agagattcgt
    11701 gcaccgtggg acatcaaaga ggaagaacac gagatcaaga tgcgtttcga catgcctgga
    11761 ctctctaaag aggacgtcaa aatctctgta gaagataacg tacttgtgat caaaggagag
    11821 cagaagaagg aggacagtga tgattcttgg tctggaagaa gcgttagctc atatggaaca
    11881 cgacttcagc tcccagacaa ctgtgagaaa gacaagatca aagctgagct caagaacgga
    11941 gtcctcttta tcactatccc taagaccaaa gtcgaacgca aagtcatcga tgtccagatt
    12001 caatcttcgg gcagcgtgca gctcgccgac cactaccagc agaacacccc catcggcgac
    12061 ggccccgtgc tgctgcccga caaccactac ctgagctacc agtccgccct gagcaaagac
    12121 cccaacgaga agcgcgatca catggtcctg ctggagttcg tgaccgccgc cgggatcact
    12181 ctcggcatgg acgagctgta caagtaccca tacgatgttc ctgactatgc gggctatccc
    12241 tatgacgtcc cggactatgc aggatcctat ccatatgacg ttccagatta cgctgcttaa
    12301 gcttctctag ctagagtcga tcgacaagct cgagtttctc cataataatg tgtgagtagt
    12361 tcccagataa gggaattagg gttcctatag ggtttcgctc atgtgttgag catataagaa
    12421 acccttagta tgtatttgta tttgtaaaat acttctatca ataaaatttc taattcctaa
    12481 aaccaaaatc cagtactaaa atccagatcg ctttacgaat tcccatgggg aggaattcca
    12541 atcccacaaa aatctgagct taacagcaca gttgctcctc tcagagcaga atcgggtatt
    12601 caacaccctc atatcaacta ctacgttgtg tataacggtc cacatgccgg tatatacgat
    12661 gactggggtt gtacaaaggc ggcaacaaac ggcgttcccg gagttgcaca caagaaattt
    12721 gccactatta cagaggcaag agcagcagct gacgcgtaca caacaagtca gcaaacagac
    12781 aggttgaact tcatccccaa aggagaagct caactcaagc ccaagagctt tgctaaggcc
    12841 ctaacaagcc caccaaagca aaaagcccac tggctcacgc taggaaccaa aaggcccagc
    12901 agtgatccag ccccaaaaga gatctccttt gccccggaga ttacaatgga cgatttcctc
    12961 tatctttacg atctaggaag gaagttcgaa ggtgaaggtg acgacactat gttcaccact
    13021 gataatgaga aggttagcct cttcaatttc agaaagaatg ctgacccaca gatggttaga
    13081 gaggcctacg cagcaagtct catcaagacg atctacccga gtaacaatct ccaggagatc
    13141 aaataccttc ccaagaaggt taaagatgca gtcaaaagat tcaggactaa ttgcatcaag
    13201 aacacagaga aagacatatt tctcaagatc agaagtacta ttccagtatg gacgattcaa
    13261 ggcttgcttc ataaaccaag gcaagtaata gagattggag tctctaaaaa ggtagttcct
    13321 actgaatcta aggccatgca tggagtctaa gattcaaatc gaggatctaa cagaactcgc
    13381 cgtcaagact ggcgaacagt tcatacagag tcttttacga ctcaatgaca agaagaaaat
    13441 cttcgtcaac atggtggagc acgacactct ggtctactcc aaaaatgtca aagatacagt
    13501 ctcagaagat caaagggcta ttgagacttt tcaacaaagg ataatttcgg gaaacctcct
    13561 cggattccat tgcccagcta tctgtcactt catcgaaagg acagtagaaa aggaaggtgg
    13621 ctcctacaaa tgccatcatt gcgataaagg aaaggctatc attcaagatc tctctgccga
    13681 cagtggtccc aaagatggac ccccacccac gaggagcatc gtggaaaaag aagaggttcc
    13741 aaccacgtct acaaagcaag tggattgatg tgacatctcc actgacgtaa gggatgacgc
    13801 acaatcccac tatccttcgc aagacccttc ctctatataa ggaagttcat ttcatttgga
    13861 gaggacacgc tactgtataa gagctcattt ttacaacaat taccaacaac aacaaacaac
    13921 aaacaacatt acaattacat ttacaattat cgatacatgg cttctagccc accgaagaag
    13981 aagcggaagg tcagctggaa aatggtgagc aagggcgagg acctgttcac cggggtggtg
    14041 cccatcctgg tcgagctgga cggcgacgta aacggccaca agttcagcgt gtccggcgag
    14101 ggcgagggcg atgccaccta cggcaagctg accctgaagt tcatctgcac caccggcaag
    14161 ctgcccgtgc cctggcccac cctcgtgacc accctgacct ggggcgtgca gtgcttcagc
    14221 cgctaccccg accacatgaa gcagcacgac ttcttcaagt ccgccatgcc cgaaggctac
    14281 gtccaggagc gcaccatctt cttcaaggac gacggcaact acaagacccg cgccgaggtg
    14341 aagttcgagg gcgacaccct ggtgaaccgc atcgagctga agggcatcga cttcaaggag
    14401 gacggcaaca tcctggggca caagctggag tacaactaca tcagccacaa cgtctatatc
    14461 accgccgaca agcagaagaa cggcatcaag gccaacttca agatccgcca caacatcgag
    14521 gacggcagcg tgcagctcgc cgaccactac cagcagaaca cccccatcgg cgacggcccc
    14581 gtgctgctgc ccgacaacca ctacctgagc acccagtccg ccctgagcaa agaccccaac
    14641 gagaagcgcg atcacatggt cctgctggag ttcgtgaccg ccgccgggat cactctcggc
    14701 atggacgagc tgtacaagta agcttgtcaa gcagatcgtt caaacatttg gcaataaagt
    14761 ttcttaagat tgaatcctgt tgccggtctt gcgatgatta tcatataatt tctgttgaat
    14821 tacgttaagc atgtaataat taacatgtaa tgcatgacgt tatttatgag atgggttttt
    14881 atgattagag tcccgcaatt atacatttaa tacgcgatag aaaacaaaat atagcgcgca
    14941 aactaggata aattatcgcg cgcggtgtca tctatgttac tagatcgacg ctcagagagg
    15001 atgcacatgt gaccga
//
