# Supplementary material for: MoBiFC: development of a modular bimolecular fluorescence complementation toolkit for the analysis of chloroplast protein–protein interactions
Source: Plant Methods. 2022 May 26;18:69. doi: 10.1186/s13007-022-00902-1 (PMC9134606; doi:10.1186/s13007-022-00902-1)
Supplement: Supplementary file 4 — Additional file 4. Full plasmid DNA sequences for principal modules. [file 13007_2022_902_MOESM4_ESM.zip › for addgene/pLBM0030.gbk]

LOCUS       Exported File          15509 bp ds-DNA    circular SYN 22-APR-2022
DEFINITION  .
ACCESSION   .
VERSION     .
KEYWORDS    pLBM0030
SOURCE      synthetic DNA construct
  ORGANISM  synthetic DNA construct
REFERENCE   1  (bases 1 to 15509)
  AUTHORS   LGBP.
  TITLE     Direct Submission
  JOURNAL   Velay et al. MOBIFC LGBP-BIAM
REFERENCE   2  (bases 1 to 15509)
  AUTHORS   .
  TITLE     Direct Submission
  JOURNAL   Exported 22 Apr 2022 from SnapGene 1.1.3
            http://www.snapgene.com
FEATURES             Location/Qualifiers
     source          1..15509
                     /organism="synthetic DNA construct"
                     /mol_type="other DNA"
                     /note="color: #ffffff"
     misc_feature    18..1359
                     /note="p35S"
                     /note="p35S;color: #ffff00"
                     /note="color: #a6acb3"
     misc_feature    1359..1445
                     /note="OMEGA LEADER"
                     /note="OMEGA LEADER;color: #ff00ff"
                     /note="color: #a6acb3"
     misc_feature    1450..1965
                     /note="P19"
                     /note="P19;color: #ff00ff; direction: RIGHT"
                     /note="color: #a6acb3"
     misc_feature    1970..2232
                     /note="nost"
                     /note="nost;color: #a6acb3"
                     /note="color: #a6acb3"
     misc_feature    2253..3594
                     /note="p35S"
                     /note="p35S;color: #ffff00"
                     /note="color: #a6acb3"
     misc_feature    3594..3680
                     /note="OMEGA LEADER"
                     /note="OMEGA LEADER;color: #ff00ff"
                     /note="color: #a6acb3"
     misc_feature    3682..4026
                     /note="CTP-SSU"
                     /note="CTP-SSU;color: #00ffff"
                     /note="color: #a6acb3"
     misc_feature    3855..3960
                     /note="INTRON"
                     /note="INTRON;color: #a6acb3"
                     /note="color: #a6acb3"
     misc_feature    4032..4585
                     /note="HSP21"
                     /note="HSP21;color: #a6acb3"
                     /note="color: #a6acb3"
     misc_feature    4589..4669
                     /note="3XFLAG"
                     /note="3XFLAG;color: #a6acb3"
                     /note="color: #a6acb3"
     misc_feature    4670..5188
                     /note="NYFP"
                     /note="NYFP;color: #ffff00"
                     /note="color: #a6acb3"
     misc_feature    5196..5399
                     /note="3U+TER"
                     /note="3U+TER;color: #cc99ff"
                     /note="color: #a6acb3"
     misc_feature    5420..6761
                     /note="p35S"
                     /note="p35S;color: #ffff00"
                     /note="color: #a6acb3"
     misc_feature    6761..6847
                     /note="OMEGA LEADER"
                     /note="OMEGA LEADER;color: #ff00ff"
                     /note="color: #a6acb3"
     misc_feature    6849..7193
                     /note="CTP-SSU"
                     /note="CTP-SSU;color: #00ffff"
                     /note="color: #a6acb3"
     misc_feature    7022..7127
                     /note="INTRON"
                     /note="INTRON;color: #a6acb3"
                     /note="color: #a6acb3"
     misc_feature    7198..8240
                     /note="PTAC5"
                     /note="PTAC5;color: #00ff00"
                     /note="color: #a6acb3"
     CDS             8242..8539
                     /codon_start=1
                     /label="CYFP 3HA CT Stop Lvl0"
                     /note="CYFP 3HA CT Stop Lvl0"
                     /note="CYFP 3HA CT Stop Lvl0;color: #993366"
                     /note="color: #993366"
                     /translation="SGSVQLADHYQQNTPIGDGPVLLPDNHYLSYQSALSKDPNEKRDH
                     MVLLEFVTAAGITLGMDELYKYPYDVPDYAGYPYDVPDYAGSYPYDVPDYAA*A"
     CDS             8440..8529
                     /codon_start=1
                     /product="three tandem HA epitope tags"
                     /note="three tandem HA epitope tags"
                     /note="3xHA;color: #cc99b2"
                     /note="color: #cc99b2"
                     /translation="YPYDVPDYAGYPYDVPDYAGSYPYDVPDYA"
     misc_feature    8540..8743
                     /note="3U+TER"
                     /note="3U+TER;color: #cc99ff"
                     /note="color: #a6acb3"
     misc_feature    8764..10105
                     /note="p35S"
                     /note="p35S;color: #ffff00"
                     /note="color: #a6acb3"
     misc_feature    10110..10231
                     /note="OmegaTMV UTR + SV40 NLS"
                     /note="OmegaTMV UTR + SV40 NLS;color: #a6acb3"
                     /note="color: #a6acb3"
     CDS             10237..10956
                     /codon_start=1
                     /product="enhanced CFP"
                     /note="enhanced CFP"
                     /note="ECFP;mammalian codon-optimized;This feature has 3 
                     segments:    1: 10237 .. 10239 / #00ffff    2: 10240 .. 
                     10242 / #00ffff / 1a    3: 10243 .. 10956 / #00ffff"
                     /note="color: #00ffff"
                     /translation="MVSKGEDLFTGVVPILVELDGDVNGHKFSVSGEGEGDATYGKLTL
                     KFICTTGKLPVPWPTLVTTLTWGVQCFSRYPDHMKQHDFFKSAMPEGYVQERTIFFKDD
                     GNYKTRAEVKFEGDTLVNRIELKGIDFKEDGNILGHKLEYNYISHNVYITADKQKNGIK
                     ANFKIRHNIEDGSVQLADHYQQNTPIGDGPVLLPDNHYLSTQSALSKDPNEKRDHMVLL
                     EFVTAAGITLGMDELYK"
     misc_feature    10961..11223
                     /note="nost"
                     /note="nost;color: #a6acb3"
                     /note="color: #a6acb3"
     misc_feature    11287..11311
                     /note="RB T-DNA repeat"
                     /note="RB T-DNA repeat;color: #ffe4c4"
                     /note="color: #a6acb3"
     rep_origin      11408..12039
                     /note="oriV"
                     /note="oriV;color: #ffff00"
                     /note="color: #ffff00"
     promoter        12130..12234
                     /gene="bla"
                     /note="bla AmpR promoter"
                     /note="AmpR promoter;color: #ffffff; direction: RIGHT"
                     /note="color: #ffffff; direction: RIGHT"
     rep_origin      13200..13788
                     /direction=RIGHT
                     /note="ori"
                     /note="ori;high-copy-number colE1/pMB1/pBR322/pUC origin of
                     replication;color: #ffff00"
                     /note="color: #ffff00"
     misc_feature    15418..15442
                     /note="LB T-DNA repeat"
                     /note="LB T-DNA repeat;color: #ffe4c4"
                     /note="color: #a6acb3"
ORIGIN
        1 gtgccgaatt cggatccgga ggaattccaa tcccacaaaa atctgagctt aacagcacag
       61 ttgctcctct cagagcagaa tcgggtattc aacaccctca tatcaactac tacgttgtgt
      121 ataacggtcc acatgccggt atatacgatg actggggttg tacaaaggcg gcaacaaacg
      181 gcgttcccgg agttgcacac aagaaatttg ccactattac agaggcaaga gcagcagctg
      241 acgcgtacac aacaagtcag caaacagaca ggttgaactt catccccaaa ggagaagctc
      301 aactcaagcc caagagcttt gctaaggccc taacaagccc accaaagcaa aaagcccact
      361 ggctcacgct aggaaccaaa aggcccagca gtgatccagc cccaaaagag atctcctttg
      421 ccccggagat tacaatggac gatttcctct atctttacga tctaggaagg aagttcgaag
      481 gtgaaggtga cgacactatg ttcaccactg ataatgagaa ggttagcctc ttcaatttca
      541 gaaagaatgc tgacccacag atggttagag aggcctacgc agcaagtctc atcaagacga
      601 tctacccgag taacaatctc caggagatca aataccttcc caagaaggtt aaagatgcag
      661 tcaaaagatt caggactaat tgcatcaaga acacagagaa agacatattt ctcaagatca
      721 gaagtactat tccagtatgg acgattcaag gcttgcttca taaaccaagg caagtaatag
      781 agattggagt ctctaaaaag gtagttccta ctgaatctaa ggccatgcat ggagtctaag
      841 attcaaatcg aggatctaac agaactcgcc gtcaagactg gcgaacagtt catacagagt
      901 cttttacgac tcaatgacaa gaagaaaatc ttcgtcaaca tggtggagca cgacactctg
      961 gtctactcca aaaatgtcaa agatacagtc tcagaagatc aaagggctat tgagactttt
     1021 caacaaagga taatttcggg aaacctcctc ggattccatt gcccagctat ctgtcacttc
     1081 atcgaaagga cagtagaaaa ggaaggtggc tcctacaaat gccatcattg cgataaagga
     1141 aaggctatca ttcaagatct ctctgccgac agtggtccca aagatggacc cccacccacg
     1201 aggagcatcg tggaaaaaga agaggttcca accacgtcta caaagcaagt ggattgatgt
     1261 gacatctcca ctgacgtaag ggatgacgca caatcccact atccttcgca agacccttcc
     1321 tctatataag gaagttcatt tcatttggag aggacacgct cgagtataag agctcatttt
     1381 tacaacaatt accaacaaca acaaacaaca aacaacatta caattacatt tacaattatc
     1441 gatacaatgg aacgagctat acaaggaaac gatgctaggg aacaagctta tggtgaacgt
     1501 tggaatggag gatcaggaag ttccacttct cccttcaaac ttcctgacga aagtccgagt
     1561 tggactgagt ggcggctaca taacgatgag actatttcga atcaagataa tccccttggt
     1621 ttcaaggaaa gctggggttt cgggaaagtt gtatttaaga gatatctcag atacgacggg
     1681 acggaaactt cactgcacag agtccttgga tcttggacgg gagattcggt taactatgca
     1741 gcatctcgat ttctcggttt cgaccagatc ggatgtacct atagtattcg gtttcgagga
     1801 gttagtgtca ccatttctgg agggtcgcga actcttcagc atctcagtga aatggcaatt
     1861 cggtctaagc aagaactgct acagcttacc ccagtcaaag tggaaagtga tgtatcaaga
     1921 ggatgccctg aaggtgttga aaccttcgaa gaagaaagcg agtaagcttg tcaagcagat
     1981 cgttcaaaca tttggcaata aagtttctta agattgaatc ctgttgccgg tcttgcgatg
     2041 attatcatat aatttctgtt gaattacgtt aagcatgtaa taattaacat gtaatgcatg
     2101 acgttattta tgagatgggt ttttatgatt agagtcccgc aattatacat ttaatacgcg
     2161 atagaaaaca aaatatagcg cgcaaactag gataaattat cgcgcgcggt gtcatctatg
     2221 ttactagatc gacgctgcaa gaattcaagc ttggaggaat tccaatccca caaaaatctg
     2281 agcttaacag cacagttgct cctctcagag cagaatcggg tattcaacac cctcatatca
     2341 actactacgt tgtgtataac ggtccacatg ccggtatata cgatgactgg ggttgtacaa
     2401 aggcggcaac aaacggcgtt cccggagttg cacacaagaa atttgccact attacagagg
     2461 caagagcagc agctgacgcg tacacaacaa gtcagcaaac agacaggttg aacttcatcc
     2521 ccaaaggaga agctcaactc aagcccaaga gctttgctaa ggccctaaca agcccaccaa
     2581 agcaaaaagc ccactggctc acgctaggaa ccaaaaggcc cagcagtgat ccagccccaa
     2641 aagagatctc ctttgccccg gagattacaa tggacgattt cctctatctt tacgatctag
     2701 gaaggaagtt cgaaggtgaa ggtgacgaca ctatgttcac cactgataat gagaaggtta
     2761 gcctcttcaa tttcagaaag aatgctgacc cacagatggt tagagaggcc tacgcagcaa
     2821 gtctcatcaa gacgatctac ccgagtaaca atctccagga gatcaaatac cttcccaaga
     2881 aggttaaaga tgcagtcaaa agattcagga ctaattgcat caagaacaca gagaaagaca
     2941 tatttctcaa gatcagaagt actattccag tatggacgat tcaaggcttg cttcataaac
     3001 caaggcaagt aatagagatt ggagtctcta aaaaggtagt tcctactgaa tctaaggcca
     3061 tgcatggagt ctaagattca aatcgaggat ctaacagaac tcgccgtcaa gactggcgaa
     3121 cagttcatac agagtctttt acgactcaat gacaagaaga aaatcttcgt caacatggtg
     3181 gagcacgaca ctctggtcta ctccaaaaat gtcaaagata cagtctcaga agatcaaagg
     3241 gctattgaga cttttcaaca aaggataatt tcgggaaacc tcctcggatt ccattgccca
     3301 gctatctgtc acttcatcga aaggacagta gaaaaggaag gtggctccta caaatgccat
     3361 cattgcgata aaggaaaggc tatcattcaa gatctctctg ccgacagtgg tcccaaagat
     3421 ggacccccac ccacgaggag catcgtggaa aaagaagagg ttccaaccac gtctacaaag
     3481 caagtggatt gatgtgacat ctccactgac gtaagggatg acgcacaatc ccactatcct
     3541 tcgcaagacc cttcctctat ataaggaagt tcatttcatt tggagaggac acgctcgagt
     3601 ataagagctc atttttacaa caattaccaa caacaacaaa caacaaacaa cattacaatt
     3661 acatttacaa ttatcgatac aatggcttcc tctatgctct cttccgctac tatggttgcc
     3721 tctccggctc aggccactat ggtcgctcct ttcaacggac ttaagtcctc cgctgccttc
     3781 ccagccaccc gcaaggctaa caacgacatt acttccatca caagcaacgg cggaagagtt
     3841 aactgcatgc aggtcattta tatttcttct ttcacttttt tattattcca tatgattttt
     3901 ttcggttctt tcttcgaatc tacataaact aatatcattg gaaaaatcga aaaaataggt
     3961 gtggcctccg attggaaaga agaagtttga gactctctct taccttcctg accttaccga
     4021 ttccgaaggt gctcaagacc agagagaaaa ctccattgat gttgttcagc aaggacaaca
     4081 aaaagggaac caaggatcaa gtgtcgaaaa aagacctcaa caacgcttaa ccatggatgt
     4141 ctctcctttc ggattgttgg atcctttgtc accaatgagg acgatgcgac aaatgttaga
     4201 tactatggac aggatgttcg aggacactat gcctgtctca ggaagaaaca gaggaggaag
     4261 tggagtgtca gagattcgtg caccgtggga catcaaagag gaagaacacg agatcaagat
     4321 gcgtttcgac atgcctggac tctctaaaga ggacgtcaaa atctctgtag aagataacgt
     4381 acttgtgatc aaaggagagc agaagaagga ggacagtgat gattcttggt ctggaagaag
     4441 cgttagctca tatggaacac gacttcagct cccagacaac tgtgagaaag acaagatcaa
     4501 agctgagctc aagaacggag tcctctttat cactatccct aagaccaaag tcgaacgcaa
     4561 agtcatcgat gtccagattc aatcttcgga ttacaaggac cacgacgggg actacaagga
     4621 tcatgatttg gatgctgctg ccgccgacta taaggatgat gacgataagg tgagcaaggg
     4681 cgaagagttg ttcactggtg tggttcctat cctcgttgag cttgatggtg atgtgaacgg
     4741 gcacaagttc tccgtttctg gtgaaggtga gggtgatgct acttacggaa agctcaccct
     4801 caagttcatc tgtaccactg gaaagctccc tgtgccttgg cctactctcg ttactacttt
     4861 cggatacgga ctccagtgct tcgctagata ccctgatcat atgaagcagc acgacttctt
     4921 caagagcgct atgcctgagg gatacgtgca agagagaacc attttcttca aggacgacgg
     4981 caactacaag accagagctg aggttaagtt cgaaggtgac accctcgtga acaggatcga
     5041 gcttaagggc atcgacttca aagaggacgg aaacatcctc ggacacaagc tcgagtacaa
     5101 ctacaacagc cacaacgtgt acatcatggc cgacaagcag aagaacggca tcaaggtcaa
     5161 cttcaagatc aggcacaaca tcgaggacta agcttctcta gctagagtcg atcgacaagc
     5221 tcgagtttct ccataataat gtgtgagtag ttcccagata agggaattag ggttcctata
     5281 gggtttcgct catgtgttga gcatataaga aacccttagt atgtatttgt atttgtaaaa
     5341 tacttctatc aataaaattt ctaattccta aaaccaaaat ccagtactaa aatccagatc
     5401 gctactagaa ttcgagctcg gaggaattcc aatcccacaa aaatctgagc ttaacagcac
     5461 agttgctcct ctcagagcag aatcgggtat tcaacaccct catatcaact actacgttgt
     5521 gtataacggt ccacatgccg gtatatacga tgactggggt tgtacaaagg cggcaacaaa
     5581 cggcgttccc ggagttgcac acaagaaatt tgccactatt acagaggcaa gagcagcagc
     5641 tgacgcgtac acaacaagtc agcaaacaga caggttgaac ttcatcccca aaggagaagc
     5701 tcaactcaag cccaagagct ttgctaaggc cctaacaagc ccaccaaagc aaaaagccca
     5761 ctggctcacg ctaggaacca aaaggcccag cagtgatcca gccccaaaag agatctcctt
     5821 tgccccggag attacaatgg acgatttcct ctatctttac gatctaggaa ggaagttcga
     5881 aggtgaaggt gacgacacta tgttcaccac tgataatgag aaggttagcc tcttcaattt
     5941 cagaaagaat gctgacccac agatggttag agaggcctac gcagcaagtc tcatcaagac
     6001 gatctacccg agtaacaatc tccaggagat caaatacctt cccaagaagg ttaaagatgc
     6061 agtcaaaaga ttcaggacta attgcatcaa gaacacagag aaagacatat ttctcaagat
     6121 cagaagtact attccagtat ggacgattca aggcttgctt cataaaccaa ggcaagtaat
     6181 agagattgga gtctctaaaa aggtagttcc tactgaatct aaggccatgc atggagtcta
     6241 agattcaaat cgaggatcta acagaactcg ccgtcaagac tggcgaacag ttcatacaga
     6301 gtcttttacg actcaatgac aagaagaaaa tcttcgtcaa catggtggag cacgacactc
     6361 tggtctactc caaaaatgtc aaagatacag tctcagaaga tcaaagggct attgagactt
     6421 ttcaacaaag gataatttcg ggaaacctcc tcggattcca ttgcccagct atctgtcact
     6481 tcatcgaaag gacagtagaa aaggaaggtg gctcctacaa atgccatcat tgcgataaag
     6541 gaaaggctat cattcaagat ctctctgccg acagtggtcc caaagatgga cccccaccca
     6601 cgaggagcat cgtggaaaaa gaagaggttc caaccacgtc tacaaagcaa gtggattgat
     6661 gtgacatctc cactgacgta agggatgacg cacaatccca ctatccttcg caagaccctt
     6721 cctctatata aggaagttca tttcatttgg agaggacacg ctcgagtata agagctcatt
     6781 tttacaacaa ttaccaacaa caacaaacaa caaacaacat tacaattaca tttacaatta
     6841 tcgatacaat ggcttcctct atgctctctt ccgctactat ggttgcctct ccggctcagg
     6901 ccactatggt cgctcctttc aacggactta agtcctccgc tgccttccca gccacccgca
     6961 aggctaacaa cgacattact tccatcacaa gcaacggcgg aagagttaac tgcatgcagg
     7021 tcatttatat ttcttctttc acttttttat tattccatat gatttttttc ggttctttct
     7081 tcgaatctac ataaactaat atcattggaa aaatcgaaaa aataggtgtg gcctccgatt
     7141 ggaaagaaga agtttgagac tctctcttac cttcctgacc ttaccgattc cgaaggttgc
     7201 ttctccactc aaaatcccga ccgcgaagag gtccggtggc tccgggaaga gcagagatgg
     7261 attcgcgagg agcaacgatg gattcgtgaa gaacagagat ggatacgcga acgtgaatcg
     7321 cttctacaag agatttcgga tctacagctc agaattcaat ccctagagtc acgaaattcg
     7381 caattgggga attctattcc cgatacgatt tcgaatatcg ctgctttgct tcaggttttg
     7441 aaggagaaga atcggatttc tgagagtgga ttgagcgcaa cgccgatggt attggagagt
     7501 acgagagaac aaattgttga ggaggtggaa gaagaagaga agcgagtgat tattgctgaa
     7561 gagaaagtta gggtttcgga gccggtgaag aagatcaaga ggaggatatt gaaagttgga
     7621 agcgaaggcg acgatgttca agctttgcag gaagctctgt tgaaattagg attctattcg
     7681 ggcgaagagg atatggagtt ctcgagcttt tcaagtggga ctgcaagtgc tgttaagact
     7741 tggcaagcat cgcttggggt ccgtgaggat ggggtaatga cagcagagct tcttcagagg
     7801 ttgttcatgg atgaggacgt agagacagat aaggatgaag caagtacaat gaagaaagag
     7861 gaagctggta atggggcggt atttacttca gtgacacaag tccctgagaa gaagcaatca
     7921 atcgtgaaag atcaaagtga cagagaagtt gacgttactc aaaatcgggt ttttcttctt
     7981 ggagaaaaca gatgggaaga tccctccagg ctcattggca ggaacaaacc ggtagacaga
     8041 agtgaatcaa caaacaccaa aacgaggtgc atcacttgtc gaggggaggg tcgattgatg
     8101 tgcctagagt gcgatggaac cggtgagcca aacattgagc cgcagttcat ggagtgggtt
     8161 ggtgaagata cgaagtgtcc gtactgtgaa ggtcttggct atacagtttg cgatgtctgc
     8221 gacggcaaaa aaaacttatc ttcgggcagc gtgcagctcg ccgaccacta ccagcagaac
     8281 acccccatcg gcgacggccc cgtgctgctg cccgacaacc actacctgag ctaccagtcc
     8341 gccctgagca aagaccccaa cgagaagcgc gatcacatgg tcctgctgga gttcgtgacc
     8401 gccgccggga tcactctcgg catggacgag ctgtacaagt acccatacga tgttcctgac
     8461 tatgcgggct atccctatga cgtcccggac tatgcaggat cctatccata tgacgttcca
     8521 gattacgctg cttaagcttc tctagctaga gtcgatcgac aagctcgagt ttctccataa
     8581 taatgtgtga gtagttccca gataagggaa ttagggttcc tatagggttt cgctcatgtg
     8641 ttgagcatat aagaaaccct tagtatgtat ttgtatttgt aaaatacttc tatcaataaa
     8701 atttctaatt cctaaaacca aaatccagta ctaaaatcca gatcgcttta cgaattccca
     8761 tggggaggaa ttccaatccc acaaaaatct gagcttaaca gcacagttgc tcctctcaga
     8821 gcagaatcgg gtattcaaca ccctcatatc aactactacg ttgtgtataa cggtccacat
     8881 gccggtatat acgatgactg gggttgtaca aaggcggcaa caaacggcgt tcccggagtt
     8941 gcacacaaga aatttgccac tattacagag gcaagagcag cagctgacgc gtacacaaca
     9001 agtcagcaaa cagacaggtt gaacttcatc cccaaaggag aagctcaact caagcccaag
     9061 agctttgcta aggccctaac aagcccacca aagcaaaaag cccactggct cacgctagga
     9121 accaaaaggc ccagcagtga tccagcccca aaagagatct cctttgcccc ggagattaca
     9181 atggacgatt tcctctatct ttacgatcta ggaaggaagt tcgaaggtga aggtgacgac
     9241 actatgttca ccactgataa tgagaaggtt agcctcttca atttcagaaa gaatgctgac
     9301 ccacagatgg ttagagaggc ctacgcagca agtctcatca agacgatcta cccgagtaac
     9361 aatctccagg agatcaaata ccttcccaag aaggttaaag atgcagtcaa aagattcagg
     9421 actaattgca tcaagaacac agagaaagac atatttctca agatcagaag tactattcca
     9481 gtatggacga ttcaaggctt gcttcataaa ccaaggcaag taatagagat tggagtctct
     9541 aaaaaggtag ttcctactga atctaaggcc atgcatggag tctaagattc aaatcgagga
     9601 tctaacagaa ctcgccgtca agactggcga acagttcata cagagtcttt tacgactcaa
     9661 tgacaagaag aaaatcttcg tcaacatggt ggagcacgac actctggtct actccaaaaa
     9721 tgtcaaagat acagtctcag aagatcaaag ggctattgag acttttcaac aaaggataat
     9781 ttcgggaaac ctcctcggat tccattgccc agctatctgt cacttcatcg aaaggacagt
     9841 agaaaaggaa ggtggctcct acaaatgcca tcattgcgat aaaggaaagg ctatcattca
     9901 agatctctct gccgacagtg gtcccaaaga tggaccccca cccacgagga gcatcgtgga
     9961 aaaagaagag gttccaacca cgtctacaaa gcaagtggat tgatgtgaca tctccactga
    10021 cgtaagggat gacgcacaat cccactatcc ttcgcaagac ccttcctcta tataaggaag
    10081 ttcatttcat ttggagagga cacgctactg tataagagct catttttaca acaattacca
    10141 acaacaacaa acaacaaaca acattacaat tacatttaca attatcgata catggcttct
    10201 agcccaccga agaagaagcg gaaggtcagc tggaaaatgg tgagcaaggg cgaggacctg
    10261 ttcaccgggg tggtgcccat cctggtcgag ctggacggcg acgtaaacgg ccacaagttc
    10321 agcgtgtccg gcgagggcga gggcgatgcc acctacggca agctgaccct gaagttcatc
    10381 tgcaccaccg gcaagctgcc cgtgccctgg cccaccctcg tgaccaccct gacctggggc
    10441 gtgcagtgct tcagccgcta ccccgaccac atgaagcagc acgacttctt caagtccgcc
    10501 atgcccgaag gctacgtcca ggagcgcacc atcttcttca aggacgacgg caactacaag
    10561 acccgcgccg aggtgaagtt cgagggcgac accctggtga accgcatcga gctgaagggc
    10621 atcgacttca aggaggacgg caacatcctg gggcacaagc tggagtacaa ctacatcagc
    10681 cacaacgtct atatcaccgc cgacaagcag aagaacggca tcaaggccaa cttcaagatc
    10741 cgccacaaca tcgaggacgg cagcgtgcag ctcgccgacc actaccagca gaacaccccc
    10801 atcggcgacg gccccgtgct gctgcccgac aaccactacc tgagcaccca gtccgccctg
    10861 agcaaagacc ccaacgagaa gcgcgatcac atggtcctgc tggagttcgt gaccgccgcc
    10921 gggatcactc tcggcatgga cgagctgtac aagtaagctt gtcaagcaga tcgttcaaac
    10981 atttggcaat aaagtttctt aagattgaat cctgttgccg gtcttgcgat gattatcata
    11041 taatttctgt tgaattacgt taagcatgta ataattaaca tgtaatgcat gacgttattt
    11101 atgagatggg tttttatgat tagagtcccg caattataca tttaatacgc gatagaaaac
    11161 aaaatatagc gcgcaaacta ggataaatta tcgcgcgcgg tgtcatctat gttactagat
    11221 cgacgctcag agaggatgca catgtgaccg agggacacga agtgatccgt ttaaactatc
    11281 agtgtttgac aggatatatt ggcgggtaaa cctaagagaa aagagcgttt attagaataa
    11341 tcggatattt aaaagggcgt gaaaaggttt atccgttcgt ccatttgtat gtgccagccg
    11401 cctttgcgac gctcaccggg ctggttgccc tcgccgctgg gctggcggcc gtctatggcc
    11461 ctgcaaacgc gccagaaacg ccgtcgaagc cgtgtgcgag acaccgcggc cgccggcgtt
    11521 gtggatacct cgcggaaaac ttggccctca ctgacagatg aggggcggac gttgacactt
    11581 gaggggccga ctcacccggc gcggcgttga cagatgaggg gcaggctcga tttcggccgg
    11641 cgacgtggag ctggccagcc tcgcaaatcg gcgaaaacgc ctgattttac gcgagtttcc
    11701 cacagatgat gtggacaagc ctggggataa gtgccctgcg gtattgacac ttgaggggcg
    11761 cgactactga cagatgaggg gcgcgatcct tgacacttga ggggcagagt gctgacagat
    11821 gaggggcgca cctattgaca tttgaggggc tgtccacagg cagaaaatcc agcatttgca
    11881 agggtttccg cccgtttttc ggccaccgct aacctgtctt ttaacctgct tttaaaccaa
    11941 tatttataaa ccttgttttt aaccagggct gcgccctgtg cgcgtgaccg cgcacgccga
    12001 aggggggtgc ccccccttct cgaaccctcc cggcccgcta acgcgggcct cccatccccc
    12061 caggggctgc gcccctcggc cgcgaacggc ctcaccccaa aaatggcagc gctggccaat
    12121 tcccgagtgc gcggaacccc tatttgttta tttttctaaa tacattcaaa tatgtatccg
    12181 ctcatgagac aataaccctg ataaatgctt caataatatt gaaaaaggaa gagtatggct
    12241 aaaatgagaa tatcaccgga attgaaaaaa ctgatcgaaa aataccgctg cgtaaaagat
    12301 acggaaggaa tgtctcctgc taaggtatat aagctggtgg gagaaaatga aaacctatat
    12361 ttaaaaatga cggacagccg gtataaaggg accacctatg atgtggaacg ggaaaaggac
    12421 atgatgctat ggctggaagg aaagctgcct gttccaaagg tcctgcactt tgaacggcat
    12481 gatggctgga gcaatctgct catgagtgag gccgatggcg tcctttgctc ggaagagtat
    12541 gaagatgaac aaagccctga aaagattatc gagctgtatg cggagtgcat caggctcttt
    12601 cactccatcg acatatcgga ttgtccctat acgaatagct tagacagccg cttagccgaa
    12661 ttggattact tactgaataa cgatctggcc gatgtggatt gcgaaaactg ggaagaggac
    12721 actccattta aagatccgcg cgagctgtat gattttttaa agacggaaaa gcccgaagag
    12781 gaacttgtct tttcccacgg cgacctggga gacagcaaca tctttgtgaa agatggcaaa
    12841 gtaagtggct ttattgatct tgggagaagc ggcagggcgg acaagtggta tgacattgcc
    12901 ttctgcgtcc ggtcgctcag ggaggatatc ggggaagaac agtatgtcga gctatttttt
    12961 gacttactgg ggatcaagcc tgattgggag aaaataaaat attatatttt actggatgaa
    13021 ttgttttagc tgtcagacca agtttactca tatatacttt agattgattt aaaacttcat
    13081 ttttaattta aaaggatcta ggtgaagatc ctttttgata atctcatgac caaaatccct
    13141 taacgtgagt tttcgttcca ctgagcgtca gaccccgtag aaaagatcaa aggatcttct
    13201 tgagatcctt tttttctgcg cgtaatctgc tgcttgcaaa caaaaaaacc accgctacca
    13261 gcggtggttt gtttgccgga tcaagagcta ccaactcttt ttccgaaggt aactggcttc
    13321 agcagagcgc agataccaaa tactgtcctt ctagtgtagc cgtagttagg ccaccacttc
    13381 aagaactctg tagcaccgcc tacatacctc gctctgctaa tcctgttacc agtggctgct
    13441 gccagtggcg ataagtcgtg tcttaccggg ttggactcaa gacgatagtt accggataag
    13501 gcgcagcggt cgggctgaac ggggggttcg tgcacacagc ccagcttgga gcgaacgacc
    13561 tacaccgaac tgagatacct acagcgtgag ctatgagaaa gcgccacgct tcccgaaggg
    13621 agaaaggcgg acaggtatcc ggtaagcggc agggtcggaa caggagagcg cacgagggag
    13681 cttccagggg gaaacgcctg gtatctttat agtcctgtcg ggtttcgcca cctctgactt
    13741 gagcgtcgat ttttgtgatg ctcgtcaggg gggcggagcc tatggaaaaa cgccagcaac
    13801 gcggcctttt tacggttcct ggcagatcct agatgtggcg caacgatgcc ggcgacaagc
    13861 aggagcgcac cgacttcttc cgcatcaagt gttttggctc tcaggccgag gcccacggca
    13921 agtatttggg caaggggtcg ctggtattcg tgcagggcaa gattcggaat accaagtacg
    13981 agaaggacgg ccagacggtc tacgggaccg acttcattgc cgataaggtg gattatctgg
    14041 acaccaaggc accaggcggg tcaaatcagg aataagggca cattgccccg gcgtgagtcg
    14101 gggcaatccc gcaaggaggg tgaatgaatc ggacgtttga ccggaaggca tacaggcaag
    14161 aactgatcga cgcggggttt tccgccgagg atgccgaaac catcgcaagc cgcaccgtca
    14221 tgcgtgcgcc ccgcgaaacc ttccagtccg tcggctcgat ggtccagcaa gctacggcca
    14281 agatcgagcg cgacagcgtg caactggctc cccctgccct gcccgcgcca tcggccgccg
    14341 tggagcgttc gcgtcgtctt gaacaggagg cggcaggttt ggcgaagtcg atgaccatcg
    14401 acacgcgagg aactatgacg accaagaagc gaaaaaccgc cggcgaggac ctggcaaaac
    14461 aggtcagcga ggccaagcag gccgcgttgc tgaaacacac gaagcagcag atcaaggaaa
    14521 tgcagctttc cttgttcgat attgcgccgt ggccggacac gatgcgagcg atgccaaacg
    14581 acacggcccg ctctgccctg ttcaccacgc gcaacaagaa aatcccgcgc gaggcgctgc
    14641 aaaacaaggt cattttccac gtcaacaagg acgtgaagat cacctacacc ggcgtcgagc
    14701 tgcgggccga cgatgacgaa ctggtgtggc agcaggtgtt ggagtacgcg aagcgcaccc
    14761 ctatcggcga gccgatcacc ttcacgttct acgagctttg ccaggacctg ggctggtcga
    14821 tcaatggccg gtattacacg aaggccgagg aatgcctgtc gcgcctacag gcgacggcga
    14881 tgggcttcac gtccgaccgc gttgggcacc tggaatcggt gtcgctgctg caccgcttcc
    14941 gcgtcctgga ccgtggcaag aaaacgtccc gttgccaggt cctgatcgac gaggaaatcg
    15001 tcgtgctgtt tgctggcgac cactacacga aattcatatg ggagaagtac cgcaagctgt
    15061 cgccgacggc ccgacggatg ttcgactatt tcagctcgca ccgggagccg tacccgctca
    15121 agctggaaac cttccgcctc atgtgcggat cggattccac ccgcgtgaag aagtggcgcg
    15181 agcaggtcgg cgaagcctgc gaagagttgc gaggcagcgg cctggtggaa cacgcctggg
    15241 tcaatgatga cctggtgcat tgcaaacgct agggccttgt ggggtcagtt ccggctgggg
    15301 gttcagcagc ccctgctcgg atctgttgga ccggacagta gtcatggttg atgggctgcc
    15361 tgtatcgagt ggtgattttg tgccgagctg ccggtcgggg agctgttggc tggctggtgg
    15421 caggatatat tgtggtgtaa acaaattgac gcttagacaa cttaataaca cattgcggac
    15481 gtttttaatg tactggggtt gaacactct
//
