# Supplementary material for: MoBiFC: development of a modular bimolecular fluorescence complementation toolkit for the analysis of chloroplast protein–protein interactions
Source: Plant Methods. 2022 May 26;18:69. doi: 10.1186/s13007-022-00902-1 (PMC9134606; doi:10.1186/s13007-022-00902-1)
Supplement: Supplementary file 4 — Additional file 4. Full plasmid DNA sequences for principal modules. [file 13007_2022_902_MOESM4_ESM.zip › for addgene/pLBM0040.gbk]

LOCUS       Exported File          15104 bp ds-DNA    circular SYN 22-APR-2022
DEFINITION  .
ACCESSION   .
VERSION     .
KEYWORDS    pLBM0040
SOURCE      synthetic DNA construct
  ORGANISM  synthetic DNA construct
REFERENCE   1  (bases 1 to 15104)
  AUTHORS   LGBP.
  TITLE     Direct Submission
  JOURNAL   Velay et al. MOBIFC LGBP-BIAM
REFERENCE   2  (bases 1 to 15104)
  AUTHORS   .
  TITLE     Direct Submission
  JOURNAL   Exported 22 Apr 2022 from SnapGene 1.1.3
            http://www.snapgene.com
FEATURES             Location/Qualifiers
     source          1..15104
                     /organism="recombinant plasmid"
                     /mol_type="other DNA"
                     /note="color: #ffffff"
     misc_feature    18..1359
                     /note="p35S"
                     /note="p35S;color: #ffff00"
                     /note="color: #a6acb3"
     misc_feature    1359..1445
                     /note="OMEGA LEADER"
                     /note="OMEGA LEADER;color: #ff00ff"
                     /note="color: #a6acb3"
     misc_feature    1450..1965
                     /note="P19"
                     /note="P19;color: #ff00ff; direction: RIGHT"
                     /note="color: #a6acb3"
     misc_feature    1970..2232
                     /note="nost"
                     /note="nost;color: #a6acb3"
                     /note="color: #a6acb3"
     misc_feature    2253..3594
                     /note="p35S"
                     /note="p35S;color: #ffff00"
                     /note="color: #a6acb3"
     misc_feature    3594..3680
                     /note="OMEGA LEADER"
                     /note="OMEGA LEADER;color: #ff00ff"
                     /note="color: #a6acb3"
     misc_feature    3682..4026
                     /note="CTP-SSU"
                     /note="CTP-SSU;color: #00ffff"
                     /note="color: #a6acb3"
     misc_feature    3855..3960
                     /note="INTRON"
                     /note="INTRON;color: #a6acb3"
                     /note="color: #a6acb3"
     misc_feature    4032..4585
                     /note="HSP21"
                     /note="HSP21;color: #a6acb3"
                     /note="color: #a6acb3"
     misc_feature    4589..4669
                     /note="3XFLAG"
                     /note="3XFLAG;color: #a6acb3"
                     /note="color: #a6acb3"
     misc_feature    4670..5188
                     /note="NYFP"
                     /note="NYFP;color: #ffff00"
                     /note="color: #a6acb3"
     misc_feature    5196..5399
                     /note="3U+TER"
                     /note="3U+TER;color: #cc99ff"
                     /note="color: #a6acb3"
     misc_feature    5420..6761
                     /note="p35S"
                     /note="p35S;color: #ffff00"
                     /note="color: #a6acb3"
     misc_feature    6761..6847
                     /note="OMEGA LEADER"
                     /note="OMEGA LEADER;color: #ff00ff"
                     /note="color: #a6acb3"
     misc_feature    6849..7193
                     /note="CTP-SSU"
                     /note="CTP-SSU;color: #00ffff"
                     /note="color: #a6acb3"
     misc_feature    7022..7127
                     /note="INTRON"
                     /note="INTRON;color: #a6acb3"
                     /note="color: #a6acb3"
     misc_feature    7198..7835
                     /note="DELTA PTAC"
                     /note="DELTA PTAC;color: #00ff00"
                     /note="color: #a6acb3"
     CDS             7837..8134
                     /codon_start=1
                     /label="CYFP 3HA CT Stop Lvl0"
                     /note="CYFP 3HA CT Stop Lvl0"
                     /note="CYFP 3HA CT Stop Lvl0;color: #993366"
                     /note="color: #993366"
                     /translation="SGSVQLADHYQQNTPIGDGPVLLPDNHYLSYQSALSKDPNEKRDH
                     MVLLEFVTAAGITLGMDELYKYPYDVPDYAGYPYDVPDYAGSYPYDVPDYAA*A"
     CDS             8035..8124
                     /codon_start=1
                     /product="three tandem HA epitope tags"
                     /note="three tandem HA epitope tags"
                     /note="3xHA;color: #cc99b2"
                     /note="color: #cc99b2"
                     /translation="YPYDVPDYAGYPYDVPDYAGSYPYDVPDYA"
     misc_feature    8135..8338
                     /note="3U+TER"
                     /note="3U+TER;color: #cc99ff"
                     /note="color: #a6acb3"
     misc_feature    8359..9700
                     /note="p35S"
                     /note="p35S;color: #ffff00"
                     /note="color: #a6acb3"
     misc_feature    9705..9826
                     /note="OmegaTMV UTR + SV40 NLS"
                     /note="OmegaTMV UTR + SV40 NLS;color: #a6acb3"
                     /note="color: #a6acb3"
     CDS             9832..10551
                     /codon_start=1
                     /product="enhanced CFP"
                     /note="enhanced CFP"
                     /note="ECFP;mammalian codon-optimized;This feature has 3 
                     segments:    1:  9832 ..  9834 / #00ffff    2:  9835 ..  
                     9837 / #00ffff / 1a    3:  9838 .. 10551 / #00ffff"
                     /note="color: #00ffff"
                     /translation="MVSKGEDLFTGVVPILVELDGDVNGHKFSVSGEGEGDATYGKLTL
                     KFICTTGKLPVPWPTLVTTLTWGVQCFSRYPDHMKQHDFFKSAMPEGYVQERTIFFKDD
                     GNYKTRAEVKFEGDTLVNRIELKGIDFKEDGNILGHKLEYNYISHNVYITADKQKNGIK
                     ANFKIRHNIEDGSVQLADHYQQNTPIGDGPVLLPDNHYLSTQSALSKDPNEKRDHMVLL
                     EFVTAAGITLGMDELYK"
     misc_feature    10556..10818
                     /note="nost"
                     /note="nost;color: #a6acb3"
                     /note="color: #a6acb3"
     misc_feature    10882..10906
                     /note="RB T-DNA repeat"
                     /note="RB T-DNA repeat;color: #ffe4c4"
                     /note="color: #a6acb3"
     rep_origin      11003..11634
                     /note="oriV"
                     /note="oriV;color: #ffff00"
                     /note="color: #ffff00"
     promoter        11725..11829
                     /gene="bla"
                     /note="bla AmpR promoter"
                     /note="AmpR promoter;color: #ffffff; direction: RIGHT"
                     /note="color: #ffffff; direction: RIGHT"
     rep_origin      12795..13383
                     /direction=RIGHT
                     /note="ori"
                     /note="ori;high-copy-number colE1/pMB1/pBR322/pUC origin of
                     replication;color: #ffff00"
                     /note="color: #ffff00"
     misc_feature    15013..15037
                     /note="LB T-DNA repeat"
                     /note="LB T-DNA repeat;color: #ffe4c4"
                     /note="color: #a6acb3"
ORIGIN
        1 gtgccgaatt cggatccgga ggaattccaa tcccacaaaa atctgagctt aacagcacag
       61 ttgctcctct cagagcagaa tcgggtattc aacaccctca tatcaactac tacgttgtgt
      121 ataacggtcc acatgccggt atatacgatg actggggttg tacaaaggcg gcaacaaacg
      181 gcgttcccgg agttgcacac aagaaatttg ccactattac agaggcaaga gcagcagctg
      241 acgcgtacac aacaagtcag caaacagaca ggttgaactt catccccaaa ggagaagctc
      301 aactcaagcc caagagcttt gctaaggccc taacaagccc accaaagcaa aaagcccact
      361 ggctcacgct aggaaccaaa aggcccagca gtgatccagc cccaaaagag atctcctttg
      421 ccccggagat tacaatggac gatttcctct atctttacga tctaggaagg aagttcgaag
      481 gtgaaggtga cgacactatg ttcaccactg ataatgagaa ggttagcctc ttcaatttca
      541 gaaagaatgc tgacccacag atggttagag aggcctacgc agcaagtctc atcaagacga
      601 tctacccgag taacaatctc caggagatca aataccttcc caagaaggtt aaagatgcag
      661 tcaaaagatt caggactaat tgcatcaaga acacagagaa agacatattt ctcaagatca
      721 gaagtactat tccagtatgg acgattcaag gcttgcttca taaaccaagg caagtaatag
      781 agattggagt ctctaaaaag gtagttccta ctgaatctaa ggccatgcat ggagtctaag
      841 attcaaatcg aggatctaac agaactcgcc gtcaagactg gcgaacagtt catacagagt
      901 cttttacgac tcaatgacaa gaagaaaatc ttcgtcaaca tggtggagca cgacactctg
      961 gtctactcca aaaatgtcaa agatacagtc tcagaagatc aaagggctat tgagactttt
     1021 caacaaagga taatttcggg aaacctcctc ggattccatt gcccagctat ctgtcacttc
     1081 atcgaaagga cagtagaaaa ggaaggtggc tcctacaaat gccatcattg cgataaagga
     1141 aaggctatca ttcaagatct ctctgccgac agtggtccca aagatggacc cccacccacg
     1201 aggagcatcg tggaaaaaga agaggttcca accacgtcta caaagcaagt ggattgatgt
     1261 gacatctcca ctgacgtaag ggatgacgca caatcccact atccttcgca agacccttcc
     1321 tctatataag gaagttcatt tcatttggag aggacacgct cgagtataag agctcatttt
     1381 tacaacaatt accaacaaca acaaacaaca aacaacatta caattacatt tacaattatc
     1441 gatacaatgg aacgagctat acaaggaaac gatgctaggg aacaagctta tggtgaacgt
     1501 tggaatggag gatcaggaag ttccacttct cccttcaaac ttcctgacga aagtccgagt
     1561 tggactgagt ggcggctaca taacgatgag actatttcga atcaagataa tccccttggt
     1621 ttcaaggaaa gctggggttt cgggaaagtt gtatttaaga gatatctcag atacgacggg
     1681 acggaaactt cactgcacag agtccttgga tcttggacgg gagattcggt taactatgca
     1741 gcatctcgat ttctcggttt cgaccagatc ggatgtacct atagtattcg gtttcgagga
     1801 gttagtgtca ccatttctgg agggtcgcga actcttcagc atctcagtga aatggcaatt
     1861 cggtctaagc aagaactgct acagcttacc ccagtcaaag tggaaagtga tgtatcaaga
     1921 ggatgccctg aaggtgttga aaccttcgaa gaagaaagcg agtaagcttg tcaagcagat
     1981 cgttcaaaca tttggcaata aagtttctta agattgaatc ctgttgccgg tcttgcgatg
     2041 attatcatat aatttctgtt gaattacgtt aagcatgtaa taattaacat gtaatgcatg
     2101 acgttattta tgagatgggt ttttatgatt agagtcccgc aattatacat ttaatacgcg
     2161 atagaaaaca aaatatagcg cgcaaactag gataaattat cgcgcgcggt gtcatctatg
     2221 ttactagatc gacgctgcaa gaattcaagc ttggaggaat tccaatccca caaaaatctg
     2281 agcttaacag cacagttgct cctctcagag cagaatcggg tattcaacac cctcatatca
     2341 actactacgt tgtgtataac ggtccacatg ccggtatata cgatgactgg ggttgtacaa
     2401 aggcggcaac aaacggcgtt cccggagttg cacacaagaa atttgccact attacagagg
     2461 caagagcagc agctgacgcg tacacaacaa gtcagcaaac agacaggttg aacttcatcc
     2521 ccaaaggaga agctcaactc aagcccaaga gctttgctaa ggccctaaca agcccaccaa
     2581 agcaaaaagc ccactggctc acgctaggaa ccaaaaggcc cagcagtgat ccagccccaa
     2641 aagagatctc ctttgccccg gagattacaa tggacgattt cctctatctt tacgatctag
     2701 gaaggaagtt cgaaggtgaa ggtgacgaca ctatgttcac cactgataat gagaaggtta
     2761 gcctcttcaa tttcagaaag aatgctgacc cacagatggt tagagaggcc tacgcagcaa
     2821 gtctcatcaa gacgatctac ccgagtaaca atctccagga gatcaaatac cttcccaaga
     2881 aggttaaaga tgcagtcaaa agattcagga ctaattgcat caagaacaca gagaaagaca
     2941 tatttctcaa gatcagaagt actattccag tatggacgat tcaaggcttg cttcataaac
     3001 caaggcaagt aatagagatt ggagtctcta aaaaggtagt tcctactgaa tctaaggcca
     3061 tgcatggagt ctaagattca aatcgaggat ctaacagaac tcgccgtcaa gactggcgaa
     3121 cagttcatac agagtctttt acgactcaat gacaagaaga aaatcttcgt caacatggtg
     3181 gagcacgaca ctctggtcta ctccaaaaat gtcaaagata cagtctcaga agatcaaagg
     3241 gctattgaga cttttcaaca aaggataatt tcgggaaacc tcctcggatt ccattgccca
     3301 gctatctgtc acttcatcga aaggacagta gaaaaggaag gtggctccta caaatgccat
     3361 cattgcgata aaggaaaggc tatcattcaa gatctctctg ccgacagtgg tcccaaagat
     3421 ggacccccac ccacgaggag catcgtggaa aaagaagagg ttccaaccac gtctacaaag
     3481 caagtggatt gatgtgacat ctccactgac gtaagggatg acgcacaatc ccactatcct
     3541 tcgcaagacc cttcctctat ataaggaagt tcatttcatt tggagaggac acgctcgagt
     3601 ataagagctc atttttacaa caattaccaa caacaacaaa caacaaacaa cattacaatt
     3661 acatttacaa ttatcgatac aatggcttcc tctatgctct cttccgctac tatggttgcc
     3721 tctccggctc aggccactat ggtcgctcct ttcaacggac ttaagtcctc cgctgccttc
     3781 ccagccaccc gcaaggctaa caacgacatt acttccatca caagcaacgg cggaagagtt
     3841 aactgcatgc aggtcattta tatttcttct ttcacttttt tattattcca tatgattttt
     3901 ttcggttctt tcttcgaatc tacataaact aatatcattg gaaaaatcga aaaaataggt
     3961 gtggcctccg attggaaaga agaagtttga gactctctct taccttcctg accttaccga
     4021 ttccgaaggt gctcaagacc agagagaaaa ctccattgat gttgttcagc aaggacaaca
     4081 aaaagggaac caaggatcaa gtgtcgaaaa aagacctcaa caacgcttaa ccatggatgt
     4141 ctctcctttc ggattgttgg atcctttgtc accaatgagg acgatgcgac aaatgttaga
     4201 tactatggac aggatgttcg aggacactat gcctgtctca ggaagaaaca gaggaggaag
     4261 tggagtgtca gagattcgtg caccgtggga catcaaagag gaagaacacg agatcaagat
     4321 gcgtttcgac atgcctggac tctctaaaga ggacgtcaaa atctctgtag aagataacgt
     4381 acttgtgatc aaaggagagc agaagaagga ggacagtgat gattcttggt ctggaagaag
     4441 cgttagctca tatggaacac gacttcagct cccagacaac tgtgagaaag acaagatcaa
     4501 agctgagctc aagaacggag tcctctttat cactatccct aagaccaaag tcgaacgcaa
     4561 agtcatcgat gtccagattc aatcttcgga ttacaaggac cacgacgggg actacaagga
     4621 tcatgatttg gatgctgctg ccgccgacta taaggatgat gacgataagg tgagcaaggg
     4681 cgaagagttg ttcactggtg tggttcctat cctcgttgag cttgatggtg atgtgaacgg
     4741 gcacaagttc tccgtttctg gtgaaggtga gggtgatgct acttacggaa agctcaccct
     4801 caagttcatc tgtaccactg gaaagctccc tgtgccttgg cctactctcg ttactacttt
     4861 cggatacgga ctccagtgct tcgctagata ccctgatcat atgaagcagc acgacttctt
     4921 caagagcgct atgcctgagg gatacgtgca agagagaacc attttcttca aggacgacgg
     4981 caactacaag accagagctg aggttaagtt cgaaggtgac accctcgtga acaggatcga
     5041 gcttaagggc atcgacttca aagaggacgg aaacatcctc ggacacaagc tcgagtacaa
     5101 ctacaacagc cacaacgtgt acatcatggc cgacaagcag aagaacggca tcaaggtcaa
     5161 cttcaagatc aggcacaaca tcgaggacta agcttctcta gctagagtcg atcgacaagc
     5221 tcgagtttct ccataataat gtgtgagtag ttcccagata agggaattag ggttcctata
     5281 gggtttcgct catgtgttga gcatataaga aacccttagt atgtatttgt atttgtaaaa
     5341 tacttctatc aataaaattt ctaattccta aaaccaaaat ccagtactaa aatccagatc
     5401 gctactagaa ttcgagctcg gaggaattcc aatcccacaa aaatctgagc ttaacagcac
     5461 agttgctcct ctcagagcag aatcgggtat tcaacaccct catatcaact actacgttgt
     5521 gtataacggt ccacatgccg gtatatacga tgactggggt tgtacaaagg cggcaacaaa
     5581 cggcgttccc ggagttgcac acaagaaatt tgccactatt acagaggcaa gagcagcagc
     5641 tgacgcgtac acaacaagtc agcaaacaga caggttgaac ttcatcccca aaggagaagc
     5701 tcaactcaag cccaagagct ttgctaaggc cctaacaagc ccaccaaagc aaaaagccca
     5761 ctggctcacg ctaggaacca aaaggcccag cagtgatcca gccccaaaag agatctcctt
     5821 tgccccggag attacaatgg acgatttcct ctatctttac gatctaggaa ggaagttcga
     5881 aggtgaaggt gacgacacta tgttcaccac tgataatgag aaggttagcc tcttcaattt
     5941 cagaaagaat gctgacccac agatggttag agaggcctac gcagcaagtc tcatcaagac
     6001 gatctacccg agtaacaatc tccaggagat caaatacctt cccaagaagg ttaaagatgc
     6061 agtcaaaaga ttcaggacta attgcatcaa gaacacagag aaagacatat ttctcaagat
     6121 cagaagtact attccagtat ggacgattca aggcttgctt cataaaccaa ggcaagtaat
     6181 agagattgga gtctctaaaa aggtagttcc tactgaatct aaggccatgc atggagtcta
     6241 agattcaaat cgaggatcta acagaactcg ccgtcaagac tggcgaacag ttcatacaga
     6301 gtcttttacg actcaatgac aagaagaaaa tcttcgtcaa catggtggag cacgacactc
     6361 tggtctactc caaaaatgtc aaagatacag tctcagaaga tcaaagggct attgagactt
     6421 ttcaacaaag gataatttcg ggaaacctcc tcggattcca ttgcccagct atctgtcact
     6481 tcatcgaaag gacagtagaa aaggaaggtg gctcctacaa atgccatcat tgcgataaag
     6541 gaaaggctat cattcaagat ctctctgccg acagtggtcc caaagatgga cccccaccca
     6601 cgaggagcat cgtggaaaaa gaagaggttc caaccacgtc tacaaagcaa gtggattgat
     6661 gtgacatctc cactgacgta agggatgacg cacaatccca ctatccttcg caagaccctt
     6721 cctctatata aggaagttca tttcatttgg agaggacacg ctcgagtata agagctcatt
     6781 tttacaacaa ttaccaacaa caacaaacaa caaacaacat tacaattaca tttacaatta
     6841 tcgatacaat ggcttcctct atgctctctt ccgctactat ggttgcctct ccggctcagg
     6901 ccactatggt cgctcctttc aacggactta agtcctccgc tgccttccca gccacccgca
     6961 aggctaacaa cgacattact tccatcacaa gcaacggcgg aagagttaac tgcatgcagg
     7021 tcatttatat ttcttctttc acttttttat tattccatat gatttttttc ggttctttct
     7081 tcgaatctac ataaactaat atcattggaa aaatcgaaaa aataggtgtg gcctccgatt
     7141 ggaaagaaga agtttgagac tctctcttac cttcctgacc ttaccgattc cgaaggttgc
     7201 ttctccactc aaaatcccga ccgcgaagag gtccggtggc tccgggaaga gcagagatgg
     7261 attcgcgagg agcaacgatg gattcgtgaa gaacagagat ggatacgcga acgtgaatcg
     7321 cttctacaag agatttcgga tctacagctc agaattcaat ccctagagtc acgaaattcg
     7381 caattgggga attctattcc cgatacgatt tcgaatatcg ctgctttgct tcaggttttg
     7441 aaggagaaga atcggatttc tgagagtgga ttgagcgcaa cgccgatggt attggagagt
     7501 acgagagaac aaattgttga ggaggtggaa gaagaagaga agcgagtgat tattgctgaa
     7561 gagaaagtta gggtttcgga gccggtgaag aagatcaaga ggaggatatt gaaagttgga
     7621 agcgaaggcg acgatgttca agctttgcag gaagctctgt tgaaattagg attctattcg
     7681 ggcgaagagg atatggagtt ctcgagcttt tcaagtggga ctgcaagtgc tgttaagact
     7741 tggcaagcat cgcttggggt ccgtgaggat ggggtaatga cagcagagct tcttcagagg
     7801 ttgttcatgg atgaggacgt agagacagat aagtcttcgg gcagcgtgca gctcgccgac
     7861 cactaccagc agaacacccc catcggcgac ggccccgtgc tgctgcccga caaccactac
     7921 ctgagctacc agtccgccct gagcaaagac cccaacgaga agcgcgatca catggtcctg
     7981 ctggagttcg tgaccgccgc cgggatcact ctcggcatgg acgagctgta caagtaccca
     8041 tacgatgttc ctgactatgc gggctatccc tatgacgtcc cggactatgc aggatcctat
     8101 ccatatgacg ttccagatta cgctgcttaa gcttctctag ctagagtcga tcgacaagct
     8161 cgagtttctc cataataatg tgtgagtagt tcccagataa gggaattagg gttcctatag
     8221 ggtttcgctc atgtgttgag catataagaa acccttagta tgtatttgta tttgtaaaat
     8281 acttctatca ataaaatttc taattcctaa aaccaaaatc cagtactaaa atccagatcg
     8341 ctttacgaat tcccatgggg aggaattcca atcccacaaa aatctgagct taacagcaca
     8401 gttgctcctc tcagagcaga atcgggtatt caacaccctc atatcaacta ctacgttgtg
     8461 tataacggtc cacatgccgg tatatacgat gactggggtt gtacaaaggc ggcaacaaac
     8521 ggcgttcccg gagttgcaca caagaaattt gccactatta cagaggcaag agcagcagct
     8581 gacgcgtaca caacaagtca gcaaacagac aggttgaact tcatccccaa aggagaagct
     8641 caactcaagc ccaagagctt tgctaaggcc ctaacaagcc caccaaagca aaaagcccac
     8701 tggctcacgc taggaaccaa aaggcccagc agtgatccag ccccaaaaga gatctccttt
     8761 gccccggaga ttacaatgga cgatttcctc tatctttacg atctaggaag gaagttcgaa
     8821 ggtgaaggtg acgacactat gttcaccact gataatgaga aggttagcct cttcaatttc
     8881 agaaagaatg ctgacccaca gatggttaga gaggcctacg cagcaagtct catcaagacg
     8941 atctacccga gtaacaatct ccaggagatc aaataccttc ccaagaaggt taaagatgca
     9001 gtcaaaagat tcaggactaa ttgcatcaag aacacagaga aagacatatt tctcaagatc
     9061 agaagtacta ttccagtatg gacgattcaa ggcttgcttc ataaaccaag gcaagtaata
     9121 gagattggag tctctaaaaa ggtagttcct actgaatcta aggccatgca tggagtctaa
     9181 gattcaaatc gaggatctaa cagaactcgc cgtcaagact ggcgaacagt tcatacagag
     9241 tcttttacga ctcaatgaca agaagaaaat cttcgtcaac atggtggagc acgacactct
     9301 ggtctactcc aaaaatgtca aagatacagt ctcagaagat caaagggcta ttgagacttt
     9361 tcaacaaagg ataatttcgg gaaacctcct cggattccat tgcccagcta tctgtcactt
     9421 catcgaaagg acagtagaaa aggaaggtgg ctcctacaaa tgccatcatt gcgataaagg
     9481 aaaggctatc attcaagatc tctctgccga cagtggtccc aaagatggac ccccacccac
     9541 gaggagcatc gtggaaaaag aagaggttcc aaccacgtct acaaagcaag tggattgatg
     9601 tgacatctcc actgacgtaa gggatgacgc acaatcccac tatccttcgc aagacccttc
     9661 ctctatataa ggaagttcat ttcatttgga gaggacacgc tactgtataa gagctcattt
     9721 ttacaacaat taccaacaac aacaaacaac aaacaacatt acaattacat ttacaattat
     9781 cgatacatgg cttctagccc accgaagaag aagcggaagg tcagctggaa aatggtgagc
     9841 aagggcgagg acctgttcac cggggtggtg cccatcctgg tcgagctgga cggcgacgta
     9901 aacggccaca agttcagcgt gtccggcgag ggcgagggcg atgccaccta cggcaagctg
     9961 accctgaagt tcatctgcac caccggcaag ctgcccgtgc cctggcccac cctcgtgacc
    10021 accctgacct ggggcgtgca gtgcttcagc cgctaccccg accacatgaa gcagcacgac
    10081 ttcttcaagt ccgccatgcc cgaaggctac gtccaggagc gcaccatctt cttcaaggac
    10141 gacggcaact acaagacccg cgccgaggtg aagttcgagg gcgacaccct ggtgaaccgc
    10201 atcgagctga agggcatcga cttcaaggag gacggcaaca tcctggggca caagctggag
    10261 tacaactaca tcagccacaa cgtctatatc accgccgaca agcagaagaa cggcatcaag
    10321 gccaacttca agatccgcca caacatcgag gacggcagcg tgcagctcgc cgaccactac
    10381 cagcagaaca cccccatcgg cgacggcccc gtgctgctgc ccgacaacca ctacctgagc
    10441 acccagtccg ccctgagcaa agaccccaac gagaagcgcg atcacatggt cctgctggag
    10501 ttcgtgaccg ccgccgggat cactctcggc atggacgagc tgtacaagta agcttgtcaa
    10561 gcagatcgtt caaacatttg gcaataaagt ttcttaagat tgaatcctgt tgccggtctt
    10621 gcgatgatta tcatataatt tctgttgaat tacgttaagc atgtaataat taacatgtaa
    10681 tgcatgacgt tatttatgag atgggttttt atgattagag tcccgcaatt atacatttaa
    10741 tacgcgatag aaaacaaaat atagcgcgca aactaggata aattatcgcg cgcggtgtca
    10801 tctatgttac tagatcgacg ctcagagagg atgcacatgt gaccgaggga cacgaagtga
    10861 tccgtttaaa ctatcagtgt ttgacaggat atattggcgg gtaaacctaa gagaaaagag
    10921 cgtttattag aataatcgga tatttaaaag ggcgtgaaaa ggtttatccg ttcgtccatt
    10981 tgtatgtgcc agccgccttt gcgacgctca ccgggctggt tgccctcgcc gctgggctgg
    11041 cggccgtcta tggccctgca aacgcgccag aaacgccgtc gaagccgtgt gcgagacacc
    11101 gcggccgccg gcgttgtgga tacctcgcgg aaaacttggc cctcactgac agatgagggg
    11161 cggacgttga cacttgaggg gccgactcac ccggcgcggc gttgacagat gaggggcagg
    11221 ctcgatttcg gccggcgacg tggagctggc cagcctcgca aatcggcgaa aacgcctgat
    11281 tttacgcgag tttcccacag atgatgtgga caagcctggg gataagtgcc ctgcggtatt
    11341 gacacttgag gggcgcgact actgacagat gaggggcgcg atccttgaca cttgaggggc
    11401 agagtgctga cagatgaggg gcgcacctat tgacatttga ggggctgtcc acaggcagaa
    11461 aatccagcat ttgcaagggt ttccgcccgt ttttcggcca ccgctaacct gtcttttaac
    11521 ctgcttttaa accaatattt ataaaccttg tttttaacca gggctgcgcc ctgtgcgcgt
    11581 gaccgcgcac gccgaagggg ggtgcccccc cttctcgaac cctcccggcc cgctaacgcg
    11641 ggcctcccat ccccccaggg gctgcgcccc tcggccgcga acggcctcac cccaaaaatg
    11701 gcagcgctgg ccaattcccg agtgcgcgga acccctattt gtttattttt ctaaatacat
    11761 tcaaatatgt atccgctcat gagacaataa ccctgataaa tgcttcaata atattgaaaa
    11821 aggaagagta tggctaaaat gagaatatca ccggaattga aaaaactgat cgaaaaatac
    11881 cgctgcgtaa aagatacgga aggaatgtct cctgctaagg tatataagct ggtgggagaa
    11941 aatgaaaacc tatatttaaa aatgacggac agccggtata aagggaccac ctatgatgtg
    12001 gaacgggaaa aggacatgat gctatggctg gaaggaaagc tgcctgttcc aaaggtcctg
    12061 cactttgaac ggcatgatgg ctggagcaat ctgctcatga gtgaggccga tggcgtcctt
    12121 tgctcggaag agtatgaaga tgaacaaagc cctgaaaaga ttatcgagct gtatgcggag
    12181 tgcatcaggc tctttcactc catcgacata tcggattgtc cctatacgaa tagcttagac
    12241 agccgcttag ccgaattgga ttacttactg aataacgatc tggccgatgt ggattgcgaa
    12301 aactgggaag aggacactcc atttaaagat ccgcgcgagc tgtatgattt tttaaagacg
    12361 gaaaagcccg aagaggaact tgtcttttcc cacggcgacc tgggagacag caacatcttt
    12421 gtgaaagatg gcaaagtaag tggctttatt gatcttggga gaagcggcag ggcggacaag
    12481 tggtatgaca ttgccttctg cgtccggtcg ctcagggagg atatcgggga agaacagtat
    12541 gtcgagctat tttttgactt actggggatc aagcctgatt gggagaaaat aaaatattat
    12601 attttactgg atgaattgtt ttagctgtca gaccaagttt actcatatat actttagatt
    12661 gatttaaaac ttcattttta atttaaaagg atctaggtga agatcctttt tgataatctc
    12721 atgaccaaaa tcccttaacg tgagttttcg ttccactgag cgtcagaccc cgtagaaaag
    12781 atcaaaggat cttcttgaga tccttttttt ctgcgcgtaa tctgctgctt gcaaacaaaa
    12841 aaaccaccgc taccagcggt ggtttgtttg ccggatcaag agctaccaac tctttttccg
    12901 aaggtaactg gcttcagcag agcgcagata ccaaatactg tccttctagt gtagccgtag
    12961 ttaggccacc acttcaagaa ctctgtagca ccgcctacat acctcgctct gctaatcctg
    13021 ttaccagtgg ctgctgccag tggcgataag tcgtgtctta ccgggttgga ctcaagacga
    13081 tagttaccgg ataaggcgca gcggtcgggc tgaacggggg gttcgtgcac acagcccagc
    13141 ttggagcgaa cgacctacac cgaactgaga tacctacagc gtgagctatg agaaagcgcc
    13201 acgcttcccg aagggagaaa ggcggacagg tatccggtaa gcggcagggt cggaacagga
    13261 gagcgcacga gggagcttcc agggggaaac gcctggtatc tttatagtcc tgtcgggttt
    13321 cgccacctct gacttgagcg tcgatttttg tgatgctcgt caggggggcg gagcctatgg
    13381 aaaaacgcca gcaacgcggc ctttttacgg ttcctggcag atcctagatg tggcgcaacg
    13441 atgccggcga caagcaggag cgcaccgact tcttccgcat caagtgtttt ggctctcagg
    13501 ccgaggccca cggcaagtat ttgggcaagg ggtcgctggt attcgtgcag ggcaagattc
    13561 ggaataccaa gtacgagaag gacggccaga cggtctacgg gaccgacttc attgccgata
    13621 aggtggatta tctggacacc aaggcaccag gcgggtcaaa tcaggaataa gggcacattg
    13681 ccccggcgtg agtcggggca atcccgcaag gagggtgaat gaatcggacg tttgaccgga
    13741 aggcatacag gcaagaactg atcgacgcgg ggttttccgc cgaggatgcc gaaaccatcg
    13801 caagccgcac cgtcatgcgt gcgccccgcg aaaccttcca gtccgtcggc tcgatggtcc
    13861 agcaagctac ggccaagatc gagcgcgaca gcgtgcaact ggctccccct gccctgcccg
    13921 cgccatcggc cgccgtggag cgttcgcgtc gtcttgaaca ggaggcggca ggtttggcga
    13981 agtcgatgac catcgacacg cgaggaacta tgacgaccaa gaagcgaaaa accgccggcg
    14041 aggacctggc aaaacaggtc agcgaggcca agcaggccgc gttgctgaaa cacacgaagc
    14101 agcagatcaa ggaaatgcag ctttccttgt tcgatattgc gccgtggccg gacacgatgc
    14161 gagcgatgcc aaacgacacg gcccgctctg ccctgttcac cacgcgcaac aagaaaatcc
    14221 cgcgcgaggc gctgcaaaac aaggtcattt tccacgtcaa caaggacgtg aagatcacct
    14281 acaccggcgt cgagctgcgg gccgacgatg acgaactggt gtggcagcag gtgttggagt
    14341 acgcgaagcg cacccctatc ggcgagccga tcaccttcac gttctacgag ctttgccagg
    14401 acctgggctg gtcgatcaat ggccggtatt acacgaaggc cgaggaatgc ctgtcgcgcc
    14461 tacaggcgac ggcgatgggc ttcacgtccg accgcgttgg gcacctggaa tcggtgtcgc
    14521 tgctgcaccg cttccgcgtc ctggaccgtg gcaagaaaac gtcccgttgc caggtcctga
    14581 tcgacgagga aatcgtcgtg ctgtttgctg gcgaccacta cacgaaattc atatgggaga
    14641 agtaccgcaa gctgtcgccg acggcccgac ggatgttcga ctatttcagc tcgcaccggg
    14701 agccgtaccc gctcaagctg gaaaccttcc gcctcatgtg cggatcggat tccacccgcg
    14761 tgaagaagtg gcgcgagcag gtcggcgaag cctgcgaaga gttgcgaggc agcggcctgg
    14821 tggaacacgc ctgggtcaat gatgacctgg tgcattgcaa acgctagggc cttgtggggt
    14881 cagttccggc tgggggttca gcagcccctg ctcggatctg ttggaccgga cagtagtcat
    14941 ggttgatggg ctgcctgtat cgagtggtga ttttgtgccg agctgccggt cggggagctg
    15001 ttggctggct ggtggcagga tatattgtgg tgtaaacaaa ttgacgctta gacaacttaa
    15061 taacacattg cggacgtttt taatgtactg gggttgaaca ctct
//
