# Supplementary material for: MoBiFC: development of a modular bimolecular fluorescence complementation toolkit for the analysis of chloroplast protein–protein interactions
Source: Plant Methods. 2022 May 26;18:69. doi: 10.1186/s13007-022-00902-1 (PMC9134606; doi:10.1186/s13007-022-00902-1)
Supplement: Supplementary file 4 — Additional file 4. Full plasmid DNA sequences for principal modules. [file 13007_2022_902_MOESM4_ESM.zip › for addgene/pLBM0060.gbk]

LOCUS       Exported File          15066 bp ds-DNA    circular SYN 09-DEC-2020
DEFINITION  .
ACCESSION   .
VERSION     .
KEYWORDS    pLBM0060
SOURCE      synthetic DNA construct
  ORGANISM  recombinant plasmid
REFERENCE   1  (bases 1 to 15066)
  AUTHORS   LGBP.
  TITLE     Direct Submission
  JOURNAL   Velay et al. MOBIFC LGBP-BIAM
            
FEATURES             Location/Qualifiers
     source          1..15066
                     /organism="recombinant plasmid"
                     /mol_type="other DNA"
     misc_feature    2..5
                     /note="Feature 3"
                     /note="color: #a6acb3"
     misc_feature    6..1429
                     /note="p35S"
                     /note="from pICH51266"
                     /note="color: #ffff99"
     misc_feature    1434..1949
                     /note="P19"
                     /note="color: #ff00ff; direction: RIGHT"
     misc_feature    1954..2216
                     /note="nost"
                     /note="color: #ffcc00"
     misc_feature    2237..3661
                     /label="Pro-CaMV35SLong_5UTMV"
                     /note="Pro-CaMV35SLong_5UTMV"
                     /note="color: #a6acb3"
     misc_feature    3662..4010
                     /label="CTP SSU"
                     /note="CTP SSU"
                     /note="color: #a6acb3"
     misc_feature    4008..4568
                     /label="HSP21 CDS2ns"
                     /note="HSP21 CDS2ns"
                     /note="color: #a6acb3"
     misc_feature    4569..5175
                     /label="3FLAG NYFP CT"
                     /note="3FLAG NYFP CT"
                     /note="color: #ffff00"
     misc_feature    5176..5383
                     /label="3U+Ter"
                     /note="3U+Ter"
                     /note="color: #a6acb3"
     misc_feature    5404..6831
                     /label="Pro-CaMV35SLong_5U-TMV"
                     /note="Pro-CaMV35SLong_5U-TMV"
                     /note="color: #a6acb3"
     misc_feature    6833..7178
                     /label="CTP SSU"
                     /note="CTP SSU"
                     /note="color: #a6acb3"
     misc_feature    7179..7739
                     /label="HSP21 CDS2ns"
                     /note="HSP21 CDS2ns"
                     /note="color: #a6acb3"
     misc_feature    7740..8034
                     /label="CYFP 3HA"
                     /note="CYFP 3HA"
                     /note="color: #ffff00"
     CDS             7935..8024
                     /codon_start=1
                     /product="three tandem HA epitope tags"
                     /note="3xHA"
                     /note="color: #cc99b2"
                     /translation="YPYDVPDYAGYPYDVPDYAGSYPYDVPDYA"
     misc_feature    8035..8238
                     /label="3U+Ter"
                     /note="3U+Ter"
                     /note="color: #a6acb3"
     misc_feature    8263..9592
                     /label="CaMV 35 S promoter (long)"
                     /note="CaMV 35 S promoter"
                     /note="color: #a6acb3"
     misc_feature    9593..9599
                     /label="CaMV 35s 5'UTL"
                     /note="CaMV 35s 5'UTL"
                     /note="color: #a6acb3"
     misc_feature    9602..9792
                     /note="OEP7"
                     /note="color: #a6acb3"
     CDS             9794..10513
                     /codon_start=1
                     /label="pmTurquoise2"
                     /note="pmTurquoise2"
                     /note="color: #00ffff"
                     /translation="MVSKGEELFTGVVPILVELDGDVNGHKFSVSGEGEGDATYGKLTL
                     KFICTTGKLPVPWPTLVTTLSWGVQCFARYPDHMKQHDFFKSAMPEGYVQERTIFFKDD
                     GNYKTRAEVKFEGDTLVNRIELKGIDFKEDGNILGHKLEYNYFSDNVYITADKQKNGIK
                     ANFKIRHNIEDGGVQLADHYQQNTPIGDGPVLLPDNHYLSTQSKLSKDPNEKRDHMVLL
                     EFVTAAGITLGMDELYK"
     terminator      10518..10780
                     /label="nost"
                     /note="nost"
                     /note="color: #000080"
     misc_feature    10844..10868
                     /note="RB T-DNA repeat"
                     /note="color: #ffe4c4"
     rep_origin      10956..11666
                     /note="oriV"
                     /note="color: #ffff00"
     promoter        11687..11791
                     /note="AmpR promoter"
                     /note="color: #ffffff; direction: RIGHT"
     CDS             11792..12586
                     /codon_start=1
                     /note="KanR"
                     /note="color: #ccffcc"
                     /translation="MAKMRISPELKKLIEKYRCVKDTEGMSPAKVYKLVGENENLYLKM
                     TDSRYKGTTYDVEREKDMMLWLEGKLPVPKVLHFERHDGWSNLLMSEADGVLCSEEYED
                     EQSPEKIIELYAECIRLFHSIDISDCPYTNSLDSRLAELDYLLNNDLADVDCENWEEDT
                     PFKDPRELYDFLKTEKPEEELVFSHGDLGDSNIFVKDGKVSGFIDLGRSGRADKWYDIA
                     FCVRSLREDIGEEQYVELFFDLLGIKPDWEKIKYYILLDELF"
     misc_feature    complement(12591..13380)
                     /label="pUC ori"
                     /note="pUC ori"
                     /note="color: #66cc99; direction: LEFT"
     CDS             13681..14829
                     /codon_start=1
                     /note="trfA"
                     /note="color: #993366"
                     /translation="MNRTFDRKAYRQELIDAGFSAEDAETIASRTVMRAPRETFQSVGS
                     MVQQATAKIERDSVQLAPPALPAPSAAVERSRRLEQEAAGLAKSMTIDTRGTMTTKKRK
                     TAGEDLAKQVSEAKQAALLKHTKQQIKEMQLSLFDIAPWPDTMRAMPNDTARSALFTTR
                     NKKIPREALQNKVIFHVNKDVKITYTGVELRADDDELVWQQVLEYAKRTPIGEPITFTF
                     YELCQDLGWSINGRYYTKAEECLSRLQATAMGFTSDRVGHLESVSLLHRFRVLDRGKKT
                     SRCQVLIDEEIVVLFAGDHYTKFIWEKYRKLSPTARRMFDYFSSHREPYPLKLETFRLM
                     CGSDSTRVKKWREQVGEACEELRGSGLVEHAWVNDDLVHCKR"
     misc_feature    14975..14999
                     /note="LB T-DNA repeat"
                     /note="color: #ffe4c4"
ORIGIN
        1 gtgccgaatt ccaatcccac aaaaatctga gcttaacagc acagttgctc ctctcagagc
       61 agaatcgggt attcaacacc ctcatatcaa ctactacgtt gtgtataacg gtccacatgc
      121 cggtatatac gatgactggg gttgtacaaa ggcggcaaca aacggcgttc ccggagttgc
      181 acacaagaaa tttgccacta ttacagaggc aagagcagca gctgacgcgt acacaacaag
      241 tcagcaaaca gacaggttga acttcatccc caaaggagaa gctcaactca agcccaagag
      301 ctttgctaag gccctaacaa gcccaccaaa gcaaaaagcc cactggctca cgctaggaac
      361 caaaaggccc agcagtgatc cagccccaaa agagatctcc tttgccccgg agattacaat
      421 ggacgatttc ctctatcttt acgatctagg aaggaagttc gaaggtgaag gtgacgacac
      481 tatgttcacc actgataatg agaaggttag cctcttcaat ttcagaaaga atgctgaccc
      541 acagatggtt agagaggcct acgcagcaag tctcatcaag acgatctacc cgagtaacaa
      601 tctccaggag atcaaatacc ttcccaagaa ggttaaagat gcagtcaaaa gattcaggac
      661 taattgcatc aagaacacag agaaagacat atttctcaag atcagaagta ctattccagt
      721 atggacgatt caaggcttgc ttcataaacc aaggcaagta atagagattg gagtctctaa
      781 aaaggtagtt cctactgaat ctaaggccat gcatggagtc taagattcaa atcgaggatc
      841 taacagaact cgccgtcaag actggcgaac agttcataca gagtctttta cgactcaatg
      901 acaagaagaa aatcttcgtc aacatggtgg agcacgacac tctggtctac tccaaaaatg
      961 tcaaagatac agtctcagaa gatcaaaggg ctattgagac ttttcaacaa aggataattt
     1021 cgggaaacct cctcggattc cattgcccag ctatctgtca cttcatcgaa aggacagtag
     1081 aaaaggaagg tggctcctac aaatgccatc attgcgataa aggaaaggct atcattcaag
     1141 atctctctgc cgacagtggt cccaaagatg gacccccacc cacgaggagc atcgtggaaa
     1201 aagaagaggt tccaaccacg tctacaaagc aagtggattg atgtgacatc tccactgacg
     1261 taagggatga cgcacaatcc cactatcctt cgcaagaccc ttcctctata taaggaagtt
     1321 catttcattt ggagaggaca cgctcgagta taagagctca tttttacaac aattaccaac
     1381 aacaacaaac aacaaacaac attacaatta catttacaat tatcgataca atggaacgag
     1441 ctatacaagg aaacgatgct agggaacaag cttatggtga acgttggaat ggaggatcag
     1501 gaagttccac ttctcccttc aaacttcctg acgaaagtcc gagttggact gagtggcggc
     1561 tacataacga tgagactatt tcgaatcaag ataatcccct tggtttcaag gaaagctggg
     1621 gtttcgggaa agttgtattt aagagatatc tcagatacga cgggacggaa acttcactgc
     1681 acagagtcct tggatcttgg acgggagatt cggttaacta tgcagcatct cgatttctcg
     1741 gtttcgacca gatcggatgt acctatagta ttcggtttcg aggagttagt gtcaccattt
     1801 ctggagggtc gcgaactctt cagcatctca gtgaaatggc aattcggtct aagcaagaac
     1861 tgctacagct taccccagtc aaagtggaaa gtgatgtatc aagaggatgc cctgaaggtg
     1921 ttgaaacctt cgaagaagaa agcgagtaag cttgtcaagc agatcgttca aacatttggc
     1981 aataaagttt cttaagattg aatcctgttg ccggtcttgc gatgattatc atataatttc
     2041 tgttgaatta cgttaagcat gtaataatta acatgtaatg catgacgtta tttatgagat
     2101 gggtttttat gattagagtc ccgcaattat acatttaata cgcgatagaa aacaaaatat
     2161 agcgcgcaaa ctaggataaa ttatcgcgcg cggtgtcatc tatgttacta gatcgagcaa
     2221 gaattcaagc ttggaggaat tccaatccca caaaaatctg agcttaacag cacagttgct
     2281 cctctcagag cagaatcggg tattcaacac cctcatatca actactacgt tgtgtataac
     2341 ggtccacatg ccggtatata cgatgactgg ggttgtacaa aggcggcaac aaacggcgtt
     2401 cccggagttg cacacaagaa atttgccact attacagagg caagagcagc agctgacgcg
     2461 tacacaacaa gtcagcaaac agacaggttg aacttcatcc ccaaaggaga agctcaactc
     2521 aagcccaaga gctttgctaa ggccctaaca agcccaccaa agcaaaaagc ccactggctc
     2581 acgctaggaa ccaaaaggcc cagcagtgat ccagccccaa aagagatctc ctttgccccg
     2641 gagattacaa tggacgattt cctctatctt tacgatctag gaaggaagtt cgaaggtgaa
     2701 ggtgacgaca ctatgttcac cactgataat gagaaggtta gcctcttcaa tttcagaaag
     2761 aatgctgacc cacagatggt tagagaggcc tacgcagcaa gtctcatcaa gacgatctac
     2821 ccgagtaaca atctccagga gatcaaatac cttcccaaga aggttaaaga tgcagtcaaa
     2881 agattcagga ctaattgcat caagaacaca gagaaagaca tatttctcaa gatcagaagt
     2941 actattccag tatggacgat tcaaggcttg cttcataaac caaggcaagt aatagagatt
     3001 ggagtctcta aaaaggtagt tcctactgaa tctaaggcca tgcatggagt ctaagattca
     3061 aatcgaggat ctaacagaac tcgccgtcaa gactggcgaa cagttcatac agagtctttt
     3121 acgactcaat gacaagaaga aaatcttcgt caacatggtg gagcacgaca ctctggtcta
     3181 ctccaaaaat gtcaaagata cagtctcaga agatcaaagg gctattgaga cttttcaaca
     3241 aaggataatt tcgggaaacc tcctcggatt ccattgccca gctatctgtc acttcatcga
     3301 aaggacagta gaaaaggaag gtggctccta caaatgccat cattgcgata aaggaaaggc
     3361 tatcattcaa gatctctctg ccgacagtgg tcccaaagat ggacccccac ccacgaggag
     3421 catcgtggaa aaagaagagg ttccaaccac gtctacaaag caagtggatt gatgtgacat
     3481 ctccactgac gtaagggatg acgcacaatc ccactatcct tcgcaagacc cttcctctat
     3541 ataaggaagt tcatttcatt tggagaggac acgctcgagt ataagagctc atttttacaa
     3601 caattaccaa caacaacaaa caacaaacaa cattacaatt acatttacaa ttatcgatac
     3661 aatggcttcc tctatgctct cttccgctac tatggttgcc tctccggctc aggccactat
     3721 ggtcgctcct ttcaacggac ttaagtcctc cgctgccttc ccagccaccc gcaaggctaa
     3781 caacgacatt acttccatca caagcaacgg cggaagagtt aactgcatgc aggtcattta
     3841 tatttcttct ttcacttttt tattattcca tatgattttt ttcggttctt tcttcgaatc
     3901 tacataaact aatatcattg gaaaaatcga aaaaataggt gtggcctccg attggaaaga
     3961 agaagtttga gactctctct taccttcctg accttaccga ttccgaaggt gctcaagacc
     4021 agagagaaaa ctccattgat gttgttcagc aaggacaaca aaaagggaac caaggatcaa
     4081 gtgtcgaaaa aagacctcaa caacgcttaa ccatggatgt ctctcctttc ggattgttgg
     4141 atcctttgtc accaatgagg acgatgcgac aaatgttaga tactatggac aggatgttcg
     4201 aggacactat gcctgtctca ggaagaaaca gaggaggaag tggagtgtca gagattcgtg
     4261 caccgtggga catcaaagag gaagaacacg agatcaagat gcgtttcgac atgcctggac
     4321 tctctaaaga ggacgtcaaa atctctgtag aagataacgt acttgtgatc aaaggagagc
     4381 agaagaagga ggacagtgat gattcttggt ctggaagaag cgttagctca tatggaacac
     4441 gacttcagct cccagacaac tgtgagaaag acaagatcaa agctgagctc aagaacggag
     4501 tcctctttat cactatccct aagaccaaag tcgaacgcaa agtcatcgat gtccagattc
     4561 aatcttcgga ttacaaggac cacgacgggg actacaagga tcatgatttg gatgctgctg
     4621 ccgccgacta taaggatgat gacgataagg tgagcaaggg cgaagagttg ttcactggtg
     4681 tggttcctat cctcgttgag cttgatggtg atgtgaacgg gcacaagttc tccgtttctg
     4741 gtgaaggtga gggtgatgct acttacggaa agctcaccct caagttcatc tgtaccactg
     4801 gaaagctccc tgtgccttgg cctactctcg ttactacttt cggatacgga ctccagtgct
     4861 tcgctagata ccctgatcat atgaagcagc acgacttctt caagagcgct atgcctgagg
     4921 gatacgtgca agagagaacc attttcttca aggacgacgg caactacaag accagagctg
     4981 aggttaagtt cgaaggtgac accctcgtga acaggatcga gcttaagggc atcgacttca
     5041 aagaggacgg aaacatcctc ggacacaagc tcgagtacaa ctacaacagc cacaacgtgt
     5101 acatcatggc cgacaagcag aagaacggca tcaaggtcaa cttcaagatc aggcacaaca
     5161 tcgaggacta agcttctcta gctagagtcg atcgacaagc tcgagtttct ccataataat
     5221 gtgtgagtag ttcccagata agggaattag ggttcctata gggtttcgct catgtgttga
     5281 gcatataaga aacccttagt atgtatttgt atttgtaaaa tacttctatc aataaaattt
     5341 ctaattccta aaaccaaaat ccagtactaa aatccagatc gctactagaa ttcgagctcg
     5401 gagggaggaa ttccaatccc acaaaaatct gagcttaaca gcacagttgc tcctctcaga
     5461 gcagaatcgg gtattcaaca ccctcatatc aactactacg ttgtgtataa cggtccacat
     5521 gccggtatat acgatgactg gggttgtaca aaggcggcaa caaacggcgt tcccggagtt
     5581 gcacacaaga aatttgccac tattacagag gcaagagcag cagctgacgc gtacacaaca
     5641 agtcagcaaa cagacaggtt gaacttcatc cccaaaggag aagctcaact caagcccaag
     5701 agctttgcta aggccctaac aagcccacca aagcaaaaag cccactggct cacgctagga
     5761 accaaaaggc ccagcagtga tccagcccca aaagagatct cctttgcccc ggagattaca
     5821 atggacgatt tcctctatct ttacgatcta ggaaggaagt tcgaaggtga aggtgacgac
     5881 actatgttca ccactgataa tgagaaggtt agcctcttca atttcagaaa gaatgctgac
     5941 ccacagatgg ttagagaggc ctacgcagca agtctcatca agacgatcta cccgagtaac
     6001 aatctccagg agatcaaata ccttcccaag aaggttaaag atgcagtcaa aagattcagg
     6061 actaattgca tcaagaacac agagaaagac atatttctca agatcagaag tactattcca
     6121 gtatggacga ttcaaggctt gcttcataaa ccaaggcaag taatagagat tggagtctct
     6181 aaaaaggtag ttcctactga atctaaggcc atgcatggag tctaagattc aaatcgagga
     6241 tctaacagaa ctcgccgtca agactggcga acagttcata cagagtcttt tacgactcaa
     6301 tgacaagaag aaaatcttcg tcaacatggt ggagcacgac actctggtct actccaaaaa
     6361 tgtcaaagat acagtctcag aagatcaaag ggctattgag acttttcaac aaaggataat
     6421 ttcgggaaac ctcctcggat tccattgccc agctatctgt cacttcatcg aaaggacagt
     6481 agaaaaggaa ggtggctcct acaaatgcca tcattgcgat aaaggaaagg ctatcattca
     6541 agatctctct gccgacagtg gtcccaaaga tggaccccca cccacgagga gcatcgtgga
     6601 aaaagaagag gttccaacca cgtctacaaa gcaagtggat tgatgtgaca tctccactga
     6661 cgtaagggat gacgcacaat cccactatcc ttcgcaagac ccttcctcta tataaggaag
     6721 ttcatttcat ttggagagga cacgctcgag tataagagct catttttaca acaattacca
     6781 acaacaacaa acaacaaaca acattacaat tacatttaca attatcgata caatggcttc
     6841 ctctatgctc tcttccgcta ctatggttgc ctctccggct caggccacta tggtcgctcc
     6901 tttcaacgga cttaagtcct ccgctgcctt cccagccacc cgcaaggcta acaacgacat
     6961 tacttccatc acaagcaacg gcggaagagt taactgcatg caggtcattt atatttcttc
     7021 tttcactttt ttattattcc atatgatttt tttcggttct ttcttcgaat ctacataaac
     7081 taatatcatt ggaaaaatcg aaaaaatagg tgtggcctcc gattggaaag aagaagtttg
     7141 agactctctc ttaccttcct gaccttaccg attccgaagg tgctcaagac cagagagaaa
     7201 actccattga tgttgttcag caaggacaac aaaaagggaa ccaaggatca agtgtcgaaa
     7261 aaagacctca acaacgctta accatggatg tctctccttt cggattgttg gatcctttgt
     7321 caccaatgag gacgatgcga caaatgttag atactatgga caggatgttc gaggacacta
     7381 tgcctgtctc aggaagaaac agaggaggaa gtggagtgtc agagattcgt gcaccgtggg
     7441 acatcaaaga ggaagaacac gagatcaaga tgcgtttcga catgcctgga ctctctaaag
     7501 aggacgtcaa aatctctgta gaagataacg tacttgtgat caaaggagag cagaagaagg
     7561 aggacagtga tgattcttgg tctggaagaa gcgttagctc atatggaaca cgacttcagc
     7621 tcccagacaa ctgtgagaaa gacaagatca aagctgagct caagaacgga gtcctcttta
     7681 tcactatccc taagaccaaa gtcgaacgca aagtcatcga tgtccagatt caatcttcgg
     7741 gcagcgtgca gctcgccgac cactaccagc agaacacccc catcggcgac ggccccgtgc
     7801 tgctgcccga caaccactac ctgagctacc agtccgccct gagcaaagac cccaacgaga
     7861 agcgcgatca catggtcctg ctggagttcg tgaccgccgc cgggatcact ctcggcatgg
     7921 acgagctgta caagtaccca tacgatgttc ctgactatgc gggctatccc tatgacgtcc
     7981 cggactatgc aggatcctat ccatatgacg ttccagatta cgctgcttaa gcttctctag
     8041 ctagagtcga tcgacaagct cgagtttctc cataataatg tgtgagtagt tcccagataa
     8101 gggaattagg gttcctatag ggtttcgctc atgtgttgag catataagaa acccttagta
     8161 tgtatttgta tttgtaaaat acttctatca ataaaatttc taattcctaa aaccaaaatc
     8221 cagtactaaa atccagatcg ctttacgaat tcccatgggg agaattccaa tcccacaaaa
     8281 atctgagctt aacagcacag ttgctcctct cagagcagaa tcgggtattc aacaccctca
     8341 tatcaactac tacgttgtgt ataacggtcc acatgccggt atatacgatg actggggttg
     8401 tacaaaggcg gcaacaaacg gcgttcccgg agttgcacac aagaaatttg ccactattac
     8461 agaggcaaga gcagcagctg acgcgtacac aacaagtcag caaacagaca ggttgaactt
     8521 catccccaaa ggagaagctc aactcaagcc caagagcttt gctaaggccc taacaagccc
     8581 accaaagcaa aaagcccact ggctcacgct aggaaccaaa aggcccagca gtgatccagc
     8641 cccaaaagag atttcctttg ccccggagat tacaatggac gatttcctct atctttacga
     8701 tctaggaagg aagttcgaag gtgaaggtga cgacactatg ttcaccactg ataatgagaa
     8761 ggttagcctc ttcaatttca gaaagaatgc tgacccacag atggttagag aggcctacgc
     8821 agcaagtctc atcaagacga tctacccgag taacaatctc caggagatca aataccttcc
     8881 caagaaggtt aaagatgcag tcaaaagatt caggactaat tgcatcaaga acacagagaa
     8941 agacatattt ctcaagatca gaagtactat tccagtatgg acgattcaag gcttgcttca
     9001 taaaccaagg caagtaatag agattggagt ctctaaaaag gtagttccta ctgaatctaa
     9061 ggccatgcat ggagtctaag attcaaatcg aggatctaac agaactcgcc gtcaagactg
     9121 gcgaacagtt catacagagt cttttacgac tcaatgacaa gaagaaaatc ttcgtcaaca
     9181 tggtggagca cgacactctg gtctactcca aaaatgtcaa agatacagtc tcagaagatc
     9241 aaagggctat tgagactttt caacaaagga taatttcggg aaacctcctc ggattccatt
     9301 gcccagctat ctgtcacttc atcgaaagga cagtagaaaa ggaaggtggc tcctacaaat
     9361 gccatcattg cgataaagga aaggctatca ttcaagatct ctctgccgac agtggtccca
     9421 aagatggacc cccacccacg aggagcatcg tggaaaaaga agaggttcca accacgtcta
     9481 caaagcaagt ggattgatgt gacatctcca ctgacgtaag ggatgacgca caatcccact
     9541 atccttcgca agacccttcc tctatataag gaagttcatt tcatttggag aggacacgcc
     9601 catgggaaaa acttcgggag cgaaacaggc gactgtggtg gtcgcagcga tggcgttagg
     9661 atggttagcc atagagatcg ctttcaagcc tttcctcgat aaattccgct cctcaatcga
     9721 caaatctgac ccaaccaaag accccgatga cttcgacacc gccgctactg caaccacatc
     9781 caaagagggt ttaatggtga gcaagggcga ggagctgttc accggggtgg tgcccatcct
     9841 ggtcgagctg gacggcgacg taaacggcca caagttcagc gtgtccggcg agggcgaggg
     9901 cgatgccacc tacggcaagc tgaccctgaa gttcatctgc accaccggca agctgcccgt
     9961 gccctggccc accctcgtga ccaccctgtc ctggggcgtg cagtgcttcg cccgctaccc
    10021 cgaccacatg aagcagcacg acttcttcaa gtccgccatg cccgaaggct acgtccagga
    10081 gcgcaccatc ttcttcaagg acgacggcaa ctacaagacc cgcgccgagg tgaagttcga
    10141 gggcgacacc ctggtgaacc gcatcgagct gaagggcatc gacttcaagg aggacggcaa
    10201 catcctgggg cacaagctgg agtacaacta ctttagcgac aacgtctata tcaccgccga
    10261 caagcagaag aacggcatca aggccaactt caagatccgc cacaacatcg aggacggcgg
    10321 cgtgcagctc gccgaccact accagcagaa cacccccatc ggcgacggcc ccgtgctgct
    10381 gcccgacaac cactacctga gcacccagtc caagctgagc aaagacccca acgagaagcg
    10441 cgatcacatg gtcctgctgg agttcgtgac cgccgccggg atcactctcg gcatggacga
    10501 gctgtacaaa tgagcttgtc aagcagatcg ttcaaacatt tggcaataaa gtttcttaag
    10561 attgaatcct gttgccggtc ttgcgatgat tatcatataa tttctgttga attacgttaa
    10621 gcatgtaata attaacatgt aatgcatgac gttatttatg agatgggttt ttatgattag
    10681 agtcccgcaa ttatacattt aatacgcgat agaaaacaaa atatagcgcg caaactagga
    10741 taaattatcg cgcgcggtgt catctatgtt actagatcga cgctcagaga ggatgcacat
    10801 gtgaccgagg gacacgaagt gatccgttta aactatcagt gtttgacagg atatattggc
    10861 gggtaaacct aagagaaaag agcgtttatt agaataatcg gatatttaaa agggcgtgaa
    10921 aaggtttatc cgttcgtcca tttgtatgtg ccagccgcct ttgcgacgct caccgggctg
    10981 gttgccctcg ccgctgggct ggcggccgtc tatggccctg caaacgcgcc agaaacgccg
    11041 tcgaagccgt gtgcgagaca ccgcggccgc cggcgttgtg gatacctcgc ggaaaacttg
    11101 gccctcactg acagatgagg ggcggacgtt gacacttgag gggccgactc acccggcgcg
    11161 gcgttgacag atgaggggca ggctcgattt cggccggcga cgtggagctg gccagcctcg
    11221 caaatcggcg aaaacgcctg attttacgcg agtttcccac agatgatgtg gacaagcctg
    11281 gggataagtg ccctgcggta ttgacacttg aggggcgcga ctactgacag atgaggggcg
    11341 cgatccttga cacttgaggg gcagagtgct gacagatgag gggcgcacct attgacattt
    11401 gaggggctgt ccacaggcag aaaatccagc atttgcaagg gtttccgccc gtttttcggc
    11461 caccgctaac ctgtctttta acctgctttt aaaccaatat ttataaacct tgtttttaac
    11521 cagggctgcg ccctgtgcgc gtgaccgcgc acgccgaagg ggggtgcccc cccttctcga
    11581 accctcccgg cccgctaacg cgggcctccc atccccccag gggctgcgcc cctcggccgc
    11641 gaacggcctc accccaaaaa tggcagcgct ggccaattcc cgagtgcgcg gaacccctat
    11701 ttgtttattt ttctaaatac attcaaatat gtatccgctc atgagacaat aaccctgata
    11761 aatgcttcaa taatattgaa aaaggaagag tatggctaaa atgagaatat caccggaatt
    11821 gaaaaaactg atcgaaaaat accgctgcgt aaaagatacg gaaggaatgt ctcctgctaa
    11881 ggtatataag ctggtgggag aaaatgaaaa cctatattta aaaatgacgg acagccggta
    11941 taaagggacc acctatgatg tggaacggga aaaggacatg atgctatggc tggaaggaaa
    12001 gctgcctgtt ccaaaggtcc tgcactttga acggcatgat ggctggagca atctgctcat
    12061 gagtgaggcc gatggcgtcc tttgctcgga agagtatgaa gatgaacaaa gccctgaaaa
    12121 gattatcgag ctgtatgcgg agtgcatcag gctctttcac tccatcgaca tatcggattg
    12181 tccctatacg aatagcttag acagccgctt agccgaattg gattacttac tgaataacga
    12241 tctggccgat gtggattgcg aaaactggga agaggacact ccatttaaag atccgcgcga
    12301 gctgtatgat tttttaaaga cggaaaagcc cgaagaggaa cttgtctttt cccacggcga
    12361 cctgggagac agcaacatct ttgtgaaaga tggcaaagta agtggcttta ttgatcttgg
    12421 gagaagcggc agggcggaca agtggtatga cattgccttc tgcgtccggt cgctcaggga
    12481 ggatatcggg gaagaacagt atgtcgagct attttttgac ttactgggga tcaagcctga
    12541 ttgggagaaa ataaaatatt atattttact ggatgaattg ttttagctgt cagaccaagt
    12601 ttactcatat atactttaga ttgatttaaa acttcatttt taatttaaaa ggatctaggt
    12661 gaagatcctt tttgataatc tcatgaccaa aatcccttaa cgtgagtttt cgttccactg
    12721 agcgtcagac cccgtagaaa agatcaaagg atcttcttga gatccttttt ttctgcgcgt
    12781 aatctgctgc ttgcaaacaa aaaaaccacc gctaccagcg gtggtttgtt tgccggatca
    12841 agagctacca actctttttc cgaaggtaac tggcttcagc agagcgcaga taccaaatac
    12901 tgtccttcta gtgtagccgt agttaggcca ccacttcaag aactctgtag caccgcctac
    12961 atacctcgct ctgctaatcc tgttaccagt ggctgctgcc agtggcgata agtcgtgtct
    13021 taccgggttg gactcaagac gatagttacc ggataaggcg cagcggtcgg gctgaacggg
    13081 gggttcgtgc acacagccca gcttggagcg aacgacctac accgaactga gatacctaca
    13141 gcgtgagcta tgagaaagcg ccacgcttcc cgaagggaga aaggcggaca ggtatccggt
    13201 aagcggcagg gtcggaacag gagagcgcac gagggagctt ccagggggaa acgcctggta
    13261 tctttatagt cctgtcgggt ttcgccacct ctgacttgag cgtcgatttt tgtgatgctc
    13321 gtcagggggg cggagcctat ggaaaaacgc cagcaacgcg gcctttttac ggttcctggc
    13381 agatcctaga tgtggcgcaa cgatgccggc gacaagcagg agcgcaccga cttcttccgc
    13441 atcaagtgtt ttggctctca ggccgaggcc cacggcaagt atttgggcaa ggggtcgctg
    13501 gtattcgtgc agggcaagat tcggaatacc aagtacgaga aggacggcca gacggtctac
    13561 gggaccgact tcattgccga taaggtggat tatctggaca ccaaggcacc aggcgggtca
    13621 aatcaggaat aagggcacat tgccccggcg tgagtcgggg caatcccgca aggagggtga
    13681 atgaatcgga cgtttgaccg gaaggcatac aggcaagaac tgatcgacgc ggggttttcc
    13741 gccgaggatg ccgaaaccat cgcaagccgc accgtcatgc gtgcgccccg cgaaaccttc
    13801 cagtccgtcg gctcgatggt ccagcaagct acggccaaga tcgagcgcga cagcgtgcaa
    13861 ctggctcccc ctgccctgcc cgcgccatcg gccgccgtgg agcgttcgcg tcgtcttgaa
    13921 caggaggcgg caggtttggc gaagtcgatg accatcgaca cgcgaggaac tatgacgacc
    13981 aagaagcgaa aaaccgccgg cgaggacctg gcaaaacagg tcagcgaggc caagcaggcc
    14041 gcgttgctga aacacacgaa gcagcagatc aaggaaatgc agctttcctt gttcgatatt
    14101 gcgccgtggc cggacacgat gcgagcgatg ccaaacgaca cggcccgctc tgccctgttc
    14161 accacgcgca acaagaaaat cccgcgcgag gcgctgcaaa acaaggtcat tttccacgtc
    14221 aacaaggacg tgaagatcac ctacaccggc gtcgagctgc gggccgacga tgacgaactg
    14281 gtgtggcagc aggtgttgga gtacgcgaag cgcaccccta tcggcgagcc gatcaccttc
    14341 acgttctacg agctttgcca ggacctgggc tggtcgatca atggccggta ttacacgaag
    14401 gccgaggaat gcctgtcgcg cctacaggcg acggcgatgg gcttcacgtc cgaccgcgtt
    14461 gggcacctgg aatcggtgtc gctgctgcac cgcttccgcg tcctggaccg tggcaagaaa
    14521 acgtcccgtt gccaggtcct gatcgacgag gaaatcgtcg tgctgtttgc tggcgaccac
    14581 tacacgaaat tcatatggga gaagtaccgc aagctgtcgc cgacggcccg acggatgttc
    14641 gactatttca gctcgcaccg ggagccgtac ccgctcaagc tggaaacctt ccgcctcatg
    14701 tgcggatcgg attccacccg cgtgaagaag tggcgcgagc aggtcggcga agcctgcgaa
    14761 gagttgcgag gcagcggcct ggtggaacac gcctgggtca atgatgacct ggtgcattgc
    14821 aaacgctagg gccttgtggg gtcagttccg gctgggggtt cagcagcccc tgctcggatc
    14881 tgttggaccg gacagtagtc atggttgatg ggctgcctgt atcgagtggt gattttgtgc
    14941 cgagctgccg gtcggggagc tgttggctgg ctggtggcag gatatattgt ggtgtaaaca
    15001 aattgacgct tagacaactt aataacacat tgcggacgtt tttaatgtac tggggttgaa
    15061 cactct
//
