# Supplementary material for: MoBiFC: development of a modular bimolecular fluorescence complementation toolkit for the analysis of chloroplast protein–protein interactions
Source: Plant Methods. 2022 May 26;18:69. doi: 10.1186/s13007-022-00902-1 (PMC9134606; doi:10.1186/s13007-022-00902-1)
Supplement: Supplementary file 4 — Additional file 4. Full plasmid DNA sequences for principal modules. [file 13007_2022_902_MOESM4_ESM.zip › for addgene/pLBM0070.gbk]

LOCUS       Exported File          15222 bp ds-DNA    circular SYN 09-DEC-2020
DEFINITION  .
ACCESSION   .
VERSION     .
KEYWORDS    pLBM0070
SOURCE      synthetic DNA construct
  ORGANISM  recombinant plasmid
REFERENCE   1  (bases 1 to 15222)
  AUTHORS   LGBP.
  TITLE     Direct Submission
  JOURNAL   Velay et al. MOBIFC LGBP-BIAM
            
FEATURES             Location/Qualifiers
     source          1..15222
                     /organism="recombinant plasmid"
                     /mol_type="other DNA"
     misc_feature    2..5
                     /note="Feature 3"
                     /note="color: #a6acb3"
     misc_feature    6..1430
                     /label="Pro-CaMV35SLong_5UTMV"
                     /note="Pro-CaMV35SLong_5UTMV"
                     /note="color: #a6acb3"
     misc_feature    1434..1949
                     /note="P19"
                     /note="color: #ff00ff; direction: RIGHT"
     terminator      1954..2216
                     /label="nost"
                     /note="nost"
                     /note="color: #000080"
     misc_feature    2233..3660
                     /label="Pro-CaMV35SLong_5U-TMV"
                     /note="Pro-CaMV35SLong_5U-TMV"
                     /note="color: #a6acb3"
     misc_feature    3662..4010
                     /label="CTP SSU"
                     /note="CTP SSU"
                     /note="color: #a6acb3"
     CDS             4011..4718
                     /codon_start=1
                     /product="monomeric derivative of DsRed fluorescent 
                     protein"
                     /note="mCherry"
                     /note="mammalian codon-optimized"
                     /note="color: #ff0000"
                     /translation="MVSKGEEDNMAIIKEFMRFKVHMEGSVNGHEFEIEGEGEGRPYEG
                     TQTAKLKVTKGGPLPFAWDILSPQFMYGSKAYVKHPADIPDYLKLSFPEGFKWERVMNF
                     EDGGVVTVTQDSSLQDGEFIYKVKLRGTNFPSDGPVMQKKTMGWEASSERMYPEDGALK
                     GEIKQRLKLKDGGHYDAEVKTTYKAKKPVQLPGAYNVNIKLDITSHNEDYTIVEQYERA
                     EGRHSTGGMDELYK"
     misc_feature    4725..5331
                     /label="3FLAG NYFP CT"
                     /note="3FLAG NYFP CT"
                     /note="color: #ffff00"
     CDS             4782..4805
                     /codon_start=1
                     /product="FLAG epitope tag, followed by an enterokinase 
                     cleavage site"
                     /note="FLAG"
                     /note="color: #cc99b2"
                     /translation="DYKDDDDK"
     misc_feature    5332..5539
                     /label="3U+Ter"
                     /note="3U+Ter"
                     /note="color: #a6acb3"
     misc_feature    5332..5535
                     /label="3U+Ter"
                     /note="3U+Ter"
                     /note="color: #a6acb3"
     misc_feature    5560..6987
                     /label="Pro-CaMV35SLong_5U-TMV"
                     /note="Pro-CaMV35SLong_5U-TMV"
                     /note="color: #a6acb3"
     misc_feature    6989..7334
                     /label="CTP SSU"
                     /note="CTP SSU"
                     /note="color: #a6acb3"
     misc_feature    7335..7895
                     /label="HSP21 CDS2ns"
                     /note="HSP21 CDS2ns"
                     /note="color: #a6acb3"
     misc_feature    7896..8190
                     /label="CYFP 3HA"
                     /note="CYFP 3HA"
                     /note="color: #ffff00"
     CDS             8091..8180
                     /codon_start=1
                     /product="three tandem HA epitope tags"
                     /note="3xHA"
                     /note="color: #cc99b2"
                     /translation="YPYDVPDYAGYPYDVPDYAGSYPYDVPDYA"
     misc_feature    8191..8398
                     /label="3U+Ter"
                     /note="3U+Ter"
                     /note="color: #a6acb3"
     misc_feature    8419..9748
                     /label="CaMV 35 S promoter (long)"
                     /note="CaMV 35 S promoter"
                     /note="color: #a6acb3"
     misc_feature    9749..9755
                     /label="CaMV 35s 5'UTL"
                     /note="CaMV 35s 5'UTL"
                     /note="color: #a6acb3"
     misc_feature    9758..9948
                     /note="OEP7"
                     /note="color: #a6acb3"
     CDS             9950..10669
                     /codon_start=1
                     /label="pmTurquoise2"
                     /note="pmTurquoise2"
                     /note="color: #00ffff"
                     /translation="MVSKGEELFTGVVPILVELDGDVNGHKFSVSGEGEGDATYGKLTL
                     KFICTTGKLPVPWPTLVTTLSWGVQCFARYPDHMKQHDFFKSAMPEGYVQERTIFFKDD
                     GNYKTRAEVKFEGDTLVNRIELKGIDFKEDGNILGHKLEYNYFSDNVYITADKQKNGIK
                     ANFKIRHNIEDGGVQLADHYQQNTPIGDGPVLLPDNHYLSTQSKLSKDPNEKRDHMVLL
                     EFVTAAGITLGMDELYK"
     misc_feature    10674..10936
                     /note="nost"
                     /note="color: #ffcc00"
     CDS             10937..10940
                     /codon_start=1
                     /label="CGCT"
                     /note="CGCT"
                     /note="color: #000080"
                     /translation="R"
     misc_feature    11000..11024
                     /note="RB T-DNA repeat"
                     /note="color: #ffe4c4"
     rep_origin      11112..11822
                     /note="oriV"
                     /note="color: #ffff00"
     promoter        11843..11947
                     /note="AmpR promoter"
                     /note="color: #ffffff; direction: RIGHT"
     CDS             11948..12742
                     /codon_start=1
                     /note="KanR"
                     /note="color: #ccffcc"
                     /translation="MAKMRISPELKKLIEKYRCVKDTEGMSPAKVYKLVGENENLYLKM
                     TDSRYKGTTYDVEREKDMMLWLEGKLPVPKVLHFERHDGWSNLLMSEADGVLCSEEYED
                     EQSPEKIIELYAECIRLFHSIDISDCPYTNSLDSRLAELDYLLNNDLADVDCENWEEDT
                     PFKDPRELYDFLKTEKPEEELVFSHGDLGDSNIFVKDGKVSGFIDLGRSGRADKWYDIA
                     FCVRSLREDIGEEQYVELFFDLLGIKPDWEKIKYYILLDELF"
     misc_feature    complement(12747..13536)
                     /label="pUC ori"
                     /note="pUC ori"
                     /note="color: #66cc99; direction: LEFT"
     CDS             13837..14985
                     /codon_start=1
                     /note="trfA"
                     /note="color: #993366"
                     /translation="MNRTFDRKAYRQELIDAGFSAEDAETIASRTVMRAPRETFQSVGS
                     MVQQATAKIERDSVQLAPPALPAPSAAVERSRRLEQEAAGLAKSMTIDTRGTMTTKKRK
                     TAGEDLAKQVSEAKQAALLKHTKQQIKEMQLSLFDIAPWPDTMRAMPNDTARSALFTTR
                     NKKIPREALQNKVIFHVNKDVKITYTGVELRADDDELVWQQVLEYAKRTPIGEPITFTF
                     YELCQDLGWSINGRYYTKAEECLSRLQATAMGFTSDRVGHLESVSLLHRFRVLDRGKKT
                     SRCQVLIDEEIVVLFAGDHYTKFIWEKYRKLSPTARRMFDYFSSHREPYPLKLETFRLM
                     CGSDSTRVKKWREQVGEACEELRGSGLVEHAWVNDDLVHCKR"
     misc_feature    15131..15155
                     /note="LB T-DNA repeat"
                     /note="color: #ffe4c4"
ORIGIN
        1 gtgccgaatt ccaatcccac aaaaatctga gcttaacagc acagttgctc ctctcagagc
       61 agaatcgggt attcaacacc ctcatatcaa ctactacgtt gtgtataacg gtccacatgc
      121 cggtatatac gatgactggg gttgtacaaa ggcggcaaca aacggcgttc ccggagttgc
      181 acacaagaaa tttgccacta ttacagaggc aagagcagca gctgacgcgt acacaacaag
      241 tcagcaaaca gacaggttga acttcatccc caaaggagaa gctcaactca agcccaagag
      301 ctttgctaag gccctaacaa gcccaccaaa gcaaaaagcc cactggctca cgctaggaac
      361 caaaaggccc agcagtgatc cagccccaaa agagatctcc tttgccccgg agattacaat
      421 ggacgatttc ctctatcttt acgatctagg aaggaagttc gaaggtgaag gtgacgacac
      481 tatgttcacc actgataatg agaaggttag cctcttcaat ttcagaaaga atgctgaccc
      541 acagatggtt agagaggcct acgcagcaag tctcatcaag acgatctacc cgagtaacaa
      601 tctccaggag atcaaatacc ttcccaagaa ggttaaagat gcagtcaaaa gattcaggac
      661 taattgcatc aagaacacag agaaagacat atttctcaag atcagaagta ctattccagt
      721 atggacgatt caaggcttgc ttcataaacc aaggcaagta atagagattg gagtctctaa
      781 aaaggtagtt cctactgaat ctaaggccat gcatggagtc taagattcaa atcgaggatc
      841 taacagaact cgccgtcaag actggcgaac agttcataca gagtctttta cgactcaatg
      901 acaagaagaa aatcttcgtc aacatggtgg agcacgacac tctggtctac tccaaaaatg
      961 tcaaagatac agtctcagaa gatcaaaggg ctattgagac ttttcaacaa aggataattt
     1021 cgggaaacct cctcggattc cattgcccag ctatctgtca cttcatcgaa aggacagtag
     1081 aaaaggaagg tggctcctac aaatgccatc attgcgataa aggaaaggct atcattcaag
     1141 atctctctgc cgacagtggt cccaaagatg gacccccacc cacgaggagc atcgtggaaa
     1201 aagaagaggt tccaaccacg tctacaaagc aagtggattg atgtgacatc tccactgacg
     1261 taagggatga cgcacaatcc cactatcctt cgcaagaccc ttcctctata taaggaagtt
     1321 catttcattt ggagaggaca cgctcgagta taagagctca tttttacaac aattaccaac
     1381 aacaacaaac aacaaacaac attacaatta catttacaat tatcgataca atggaacgag
     1441 ctatacaagg aaacgatgct agggaacaag cttatggtga acgttggaat ggaggatcag
     1501 gaagttccac ttctcccttc aaacttcctg acgaaagtcc gagttggact gagtggcggc
     1561 tacataacga tgagactatt tcgaatcaag ataatcccct tggtttcaag gaaagctggg
     1621 gtttcgggaa agttgtattt aagagatatc tcagatacga cgggacggaa acttcactgc
     1681 acagagtcct tggatcttgg acgggagatt cggttaacta tgcagcatct cgatttctcg
     1741 gtttcgacca gatcggatgt acctatagta ttcggtttcg aggagttagt gtcaccattt
     1801 ctggagggtc gcgaactctt cagcatctca gtgaaatggc aattcggtct aagcaagaac
     1861 tgctacagct taccccagtc aaagtggaaa gtgatgtatc aagaggatgc cctgaaggtg
     1921 ttgaaacctt cgaagaagaa agcgagtaag cttgtcaagc agatcgttca aacatttggc
     1981 aataaagttt cttaagattg aatcctgttg ccggtcttgc gatgattatc atataatttc
     2041 tgttgaatta cgttaagcat gtaataatta acatgtaatg catgacgtta tttatgagat
     2101 gggtttttat gattagagtc ccgcaattat acatttaata cgcgatagaa aacaaaatat
     2161 agcgcgcaaa ctaggataaa ttatcgcgcg cggtgtcatc tatgttacta gatcgagcaa
     2221 gaattcaagc ttggaggaat tccaatccca caaaaatctg agcttaacag cacagttgct
     2281 cctctcagag cagaatcggg tattcaacac cctcatatca actactacgt tgtgtataac
     2341 ggtccacatg ccggtatata cgatgactgg ggttgtacaa aggcggcaac aaacggcgtt
     2401 cccggagttg cacacaagaa atttgccact attacagagg caagagcagc agctgacgcg
     2461 tacacaacaa gtcagcaaac agacaggttg aacttcatcc ccaaaggaga agctcaactc
     2521 aagcccaaga gctttgctaa ggccctaaca agcccaccaa agcaaaaagc ccactggctc
     2581 acgctaggaa ccaaaaggcc cagcagtgat ccagccccaa aagagatctc ctttgccccg
     2641 gagattacaa tggacgattt cctctatctt tacgatctag gaaggaagtt cgaaggtgaa
     2701 ggtgacgaca ctatgttcac cactgataat gagaaggtta gcctcttcaa tttcagaaag
     2761 aatgctgacc cacagatggt tagagaggcc tacgcagcaa gtctcatcaa gacgatctac
     2821 ccgagtaaca atctccagga gatcaaatac cttcccaaga aggttaaaga tgcagtcaaa
     2881 agattcagga ctaattgcat caagaacaca gagaaagaca tatttctcaa gatcagaagt
     2941 actattccag tatggacgat tcaaggcttg cttcataaac caaggcaagt aatagagatt
     3001 ggagtctcta aaaaggtagt tcctactgaa tctaaggcca tgcatggagt ctaagattca
     3061 aatcgaggat ctaacagaac tcgccgtcaa gactggcgaa cagttcatac agagtctttt
     3121 acgactcaat gacaagaaga aaatcttcgt caacatggtg gagcacgaca ctctggtcta
     3181 ctccaaaaat gtcaaagata cagtctcaga agatcaaagg gctattgaga cttttcaaca
     3241 aaggataatt tcgggaaacc tcctcggatt ccattgccca gctatctgtc acttcatcga
     3301 aaggacagta gaaaaggaag gtggctccta caaatgccat cattgcgata aaggaaaggc
     3361 tatcattcaa gatctctctg ccgacagtgg tcccaaagat ggacccccac ccacgaggag
     3421 catcgtggaa aaagaagagg ttccaaccac gtctacaaag caagtggatt gatgtgacat
     3481 ctccactgac gtaagggatg acgcacaatc ccactatcct tcgcaagacc cttcctctat
     3541 ataaggaagt tcatttcatt tggagaggac acgctcgagt ataagagctc atttttacaa
     3601 caattaccaa caacaacaaa caacaaacaa cattacaatt acatttacaa ttatcgatac
     3661 aatggcttcc tctatgctct cttccgctac tatggttgcc tctccggctc aggccactat
     3721 ggtcgctcct ttcaacggac ttaagtcctc cgctgccttc ccagccaccc gcaaggctaa
     3781 caacgacatt acttccatca caagcaacgg cggaagagtt aactgcatgc aggtcattta
     3841 tatttcttct ttcacttttt tattattcca tatgattttt ttcggttctt tcttcgaatc
     3901 tacataaact aatatcattg gaaaaatcga aaaaataggt gtggcctccg attggaaaga
     3961 agaagtttga gactctctct taccttcctg accttaccga ttccgaaggt atggtgagca
     4021 agggcgagga ggataacatg gccatcatca aggagttcat gcgcttcaag gtgcacatgg
     4081 agggctccgt gaacggccac gagttcgaga tcgagggcga gggcgagggc cgcccctacg
     4141 agggcaccca gaccgccaag ctgaaggtga ccaagggtgg ccccctgccc ttcgcctggg
     4201 acatcctgtc ccctcagttc atgtacggct ccaaggccta cgtgaagcac cccgccgaca
     4261 tccccgacta cttgaagctg tccttccccg agggcttcaa gtgggagcgc gtgatgaact
     4321 tcgaggacgg cggcgtggtg accgtgaccc aggactcctc cctgcaggac ggcgagttca
     4381 tctacaaggt gaagctgcgc ggcaccaact tcccctccga cggccccgta atgcagaaga
     4441 aaaccatggg ctgggaggcc tcctccgagc ggatgtaccc cgaggacggc gccctgaagg
     4501 gcgagatcaa gcagaggctg aagctgaagg acggcggcca ctacgacgct gaggtcaaga
     4561 ccacctacaa ggccaagaag cccgtgcagc tgcccggcgc ctacaacgtc aacatcaagt
     4621 tggacatcac ctcccacaac gaggactaca ccatcgtgga acagtacgaa cgcgccgagg
     4681 gccgccactc caccggcggc atggacgagc tgtacaaggg ttcggattac aaggaccacg
     4741 acggggacta caaggatcat gatttggatg ctgctgccgc cgactataag gatgatgacg
     4801 ataaggtgag caagggcgaa gagttgttca ctggtgtggt tcctatcctc gttgagcttg
     4861 atggtgatgt gaacgggcac aagttctccg tttctggtga aggtgagggt gatgctactt
     4921 acggaaagct caccctcaag ttcatctgta ccactggaaa gctccctgtg ccttggccta
     4981 ctctcgttac tactttcgga tacggactcc agtgcttcgc tagataccct gatcatatga
     5041 agcagcacga cttcttcaag agcgctatgc ctgagggata cgtgcaagag agaaccattt
     5101 tcttcaagga cgacggcaac tacaagacca gagctgaggt taagttcgaa ggtgacaccc
     5161 tcgtgaacag gatcgagctt aagggcatcg acttcaaaga ggacggaaac atcctcggac
     5221 acaagctcga gtacaactac aacagccaca acgtgtacat catggccgac aagcagaaga
     5281 acggcatcaa ggtcaacttc aagatcaggc acaacatcga ggactaagct tctctagcta
     5341 gagtcgatcg acaagctcga gtttctccat aataatgtgt gagtagttcc cagataaggg
     5401 aattagggtt cctatagggt ttcgctcatg tgttgagcat ataagaaacc cttagtatgt
     5461 atttgtattt gtaaaatact tctatcaata aaatttctaa ttcctaaaac caaaatccag
     5521 tactaaaatc cagatcgcta ctagaattcg agctcggagg gaggaattcc aatcccacaa
     5581 aaatctgagc ttaacagcac agttgctcct ctcagagcag aatcgggtat tcaacaccct
     5641 catatcaact actacgttgt gtataacggt ccacatgccg gtatatacga tgactggggt
     5701 tgtacaaagg cggcaacaaa cggcgttccc ggagttgcac acaagaaatt tgccactatt
     5761 acagaggcaa gagcagcagc tgacgcgtac acaacaagtc agcaaacaga caggttgaac
     5821 ttcatcccca aaggagaagc tcaactcaag cccaagagct ttgctaaggc cctaacaagc
     5881 ccaccaaagc aaaaagccca ctggctcacg ctaggaacca aaaggcccag cagtgatcca
     5941 gccccaaaag agatctcctt tgccccggag attacaatgg acgatttcct ctatctttac
     6001 gatctaggaa ggaagttcga aggtgaaggt gacgacacta tgttcaccac tgataatgag
     6061 aaggttagcc tcttcaattt cagaaagaat gctgacccac agatggttag agaggcctac
     6121 gcagcaagtc tcatcaagac gatctacccg agtaacaatc tccaggagat caaatacctt
     6181 cccaagaagg ttaaagatgc agtcaaaaga ttcaggacta attgcatcaa gaacacagag
     6241 aaagacatat ttctcaagat cagaagtact attccagtat ggacgattca aggcttgctt
     6301 cataaaccaa ggcaagtaat agagattgga gtctctaaaa aggtagttcc tactgaatct
     6361 aaggccatgc atggagtcta agattcaaat cgaggatcta acagaactcg ccgtcaagac
     6421 tggcgaacag ttcatacaga gtcttttacg actcaatgac aagaagaaaa tcttcgtcaa
     6481 catggtggag cacgacactc tggtctactc caaaaatgtc aaagatacag tctcagaaga
     6541 tcaaagggct attgagactt ttcaacaaag gataatttcg ggaaacctcc tcggattcca
     6601 ttgcccagct atctgtcact tcatcgaaag gacagtagaa aaggaaggtg gctcctacaa
     6661 atgccatcat tgcgataaag gaaaggctat cattcaagat ctctctgccg acagtggtcc
     6721 caaagatgga cccccaccca cgaggagcat cgtggaaaaa gaagaggttc caaccacgtc
     6781 tacaaagcaa gtggattgat gtgacatctc cactgacgta agggatgacg cacaatccca
     6841 ctatccttcg caagaccctt cctctatata aggaagttca tttcatttgg agaggacacg
     6901 ctcgagtata agagctcatt tttacaacaa ttaccaacaa caacaaacaa caaacaacat
     6961 tacaattaca tttacaatta tcgatacaat ggcttcctct atgctctctt ccgctactat
     7021 ggttgcctct ccggctcagg ccactatggt cgctcctttc aacggactta agtcctccgc
     7081 tgccttccca gccacccgca aggctaacaa cgacattact tccatcacaa gcaacggcgg
     7141 aagagttaac tgcatgcagg tcatttatat ttcttctttc acttttttat tattccatat
     7201 gatttttttc ggttctttct tcgaatctac ataaactaat atcattggaa aaatcgaaaa
     7261 aataggtgtg gcctccgatt ggaaagaaga agtttgagac tctctcttac cttcctgacc
     7321 ttaccgattc cgaaggtgct caagaccaga gagaaaactc cattgatgtt gttcagcaag
     7381 gacaacaaaa agggaaccaa ggatcaagtg tcgaaaaaag acctcaacaa cgcttaacca
     7441 tggatgtctc tcctttcgga ttgttggatc ctttgtcacc aatgaggacg atgcgacaaa
     7501 tgttagatac tatggacagg atgttcgagg acactatgcc tgtctcagga agaaacagag
     7561 gaggaagtgg agtgtcagag attcgtgcac cgtgggacat caaagaggaa gaacacgaga
     7621 tcaagatgcg tttcgacatg cctggactct ctaaagagga cgtcaaaatc tctgtagaag
     7681 ataacgtact tgtgatcaaa ggagagcaga agaaggagga cagtgatgat tcttggtctg
     7741 gaagaagcgt tagctcatat ggaacacgac ttcagctccc agacaactgt gagaaagaca
     7801 agatcaaagc tgagctcaag aacggagtcc tctttatcac tatccctaag accaaagtcg
     7861 aacgcaaagt catcgatgtc cagattcaat cttcgggcag cgtgcagctc gccgaccact
     7921 accagcagaa cacccccatc ggcgacggcc ccgtgctgct gcccgacaac cactacctga
     7981 gctaccagtc cgccctgagc aaagacccca acgagaagcg cgatcacatg gtcctgctgg
     8041 agttcgtgac cgccgccggg atcactctcg gcatggacga gctgtacaag tacccatacg
     8101 atgttcctga ctatgcgggc tatccctatg acgtcccgga ctatgcagga tcctatccat
     8161 atgacgttcc agattacgct gcttaagctt ctctagctag agtcgatcga caagctcgag
     8221 tttctccata ataatgtgtg agtagttccc agataaggga attagggttc ctatagggtt
     8281 tcgctcatgt gttgagcata taagaaaccc ttagtatgta tttgtatttg taaaatactt
     8341 ctatcaataa aatttctaat tcctaaaacc aaaatccagt actaaaatcc agatcgcttt
     8401 acgaattccc atggggagaa ttccaatccc acaaaaatct gagcttaaca gcacagttgc
     8461 tcctctcaga gcagaatcgg gtattcaaca ccctcatatc aactactacg ttgtgtataa
     8521 cggtccacat gccggtatat acgatgactg gggttgtaca aaggcggcaa caaacggcgt
     8581 tcccggagtt gcacacaaga aatttgccac tattacagag gcaagagcag cagctgacgc
     8641 gtacacaaca agtcagcaaa cagacaggtt gaacttcatc cccaaaggag aagctcaact
     8701 caagcccaag agctttgcta aggccctaac aagcccacca aagcaaaaag cccactggct
     8761 cacgctagga accaaaaggc ccagcagtga tccagcccca aaagagattt cctttgcccc
     8821 ggagattaca atggacgatt tcctctatct ttacgatcta ggaaggaagt tcgaaggtga
     8881 aggtgacgac actatgttca ccactgataa tgagaaggtt agcctcttca atttcagaaa
     8941 gaatgctgac ccacagatgg ttagagaggc ctacgcagca agtctcatca agacgatcta
     9001 cccgagtaac aatctccagg agatcaaata ccttcccaag aaggttaaag atgcagtcaa
     9061 aagattcagg actaattgca tcaagaacac agagaaagac atatttctca agatcagaag
     9121 tactattcca gtatggacga ttcaaggctt gcttcataaa ccaaggcaag taatagagat
     9181 tggagtctct aaaaaggtag ttcctactga atctaaggcc atgcatggag tctaagattc
     9241 aaatcgagga tctaacagaa ctcgccgtca agactggcga acagttcata cagagtcttt
     9301 tacgactcaa tgacaagaag aaaatcttcg tcaacatggt ggagcacgac actctggtct
     9361 actccaaaaa tgtcaaagat acagtctcag aagatcaaag ggctattgag acttttcaac
     9421 aaaggataat ttcgggaaac ctcctcggat tccattgccc agctatctgt cacttcatcg
     9481 aaaggacagt agaaaaggaa ggtggctcct acaaatgcca tcattgcgat aaaggaaagg
     9541 ctatcattca agatctctct gccgacagtg gtcccaaaga tggaccccca cccacgagga
     9601 gcatcgtgga aaaagaagag gttccaacca cgtctacaaa gcaagtggat tgatgtgaca
     9661 tctccactga cgtaagggat gacgcacaat cccactatcc ttcgcaagac ccttcctcta
     9721 tataaggaag ttcatttcat ttggagagga cacgcccatg ggaaaaactt cgggagcgaa
     9781 acaggcgact gtggtggtcg cagcgatggc gttaggatgg ttagccatag agatcgcttt
     9841 caagcctttc ctcgataaat tccgctcctc aatcgacaaa tctgacccaa ccaaagaccc
     9901 cgatgacttc gacaccgccg ctactgcaac cacatccaaa gagggtttaa tggtgagcaa
     9961 gggcgaggag ctgttcaccg gggtggtgcc catcctggtc gagctggacg gcgacgtaaa
    10021 cggccacaag ttcagcgtgt ccggcgaggg cgagggcgat gccacctacg gcaagctgac
    10081 cctgaagttc atctgcacca ccggcaagct gcccgtgccc tggcccaccc tcgtgaccac
    10141 cctgtcctgg ggcgtgcagt gcttcgcccg ctaccccgac cacatgaagc agcacgactt
    10201 cttcaagtcc gccatgcccg aaggctacgt ccaggagcgc accatcttct tcaaggacga
    10261 cggcaactac aagacccgcg ccgaggtgaa gttcgagggc gacaccctgg tgaaccgcat
    10321 cgagctgaag ggcatcgact tcaaggagga cggcaacatc ctggggcaca agctggagta
    10381 caactacttt agcgacaacg tctatatcac cgccgacaag cagaagaacg gcatcaaggc
    10441 caacttcaag atccgccaca acatcgagga cggcggcgtg cagctcgccg accactacca
    10501 gcagaacacc cccatcggcg acggccccgt gctgctgccc gacaaccact acctgagcac
    10561 ccagtccaag ctgagcaaag accccaacga gaagcgcgat cacatggtcc tgctggagtt
    10621 cgtgaccgcc gccgggatca ctctcggcat ggacgagctg tacaaatgag cttgtcaagc
    10681 agatcgttca aacatttggc aataaagttt cttaagattg aatcctgttg ccggtcttgc
    10741 gatgattatc atataatttc tgttgaatta cgttaagcat gtaataatta acatgtaatg
    10801 catgacgtta tttatgagat gggtttttat gattagagtc ccgcaattat acatttaata
    10861 cgcgatagaa aacaaaatat agcgcgcaaa ctaggataaa ttatcgcgcg cggtgtcatc
    10921 tatgttacta gatcgacgct cagagaggat gcacatgtga ccgagggaca cgaagtgatc
    10981 cgtttaaact atcagtgttt gacaggatat attggcgggt aaacctaaga gaaaagagcg
    11041 tttattagaa taatcggata tttaaaaggg cgtgaaaagg tttatccgtt cgtccatttg
    11101 tatgtgccag ccgcctttgc gacgctcacc gggctggttg ccctcgccgc tgggctggcg
    11161 gccgtctatg gccctgcaaa cgcgccagaa acgccgtcga agccgtgtgc gagacaccgc
    11221 ggccgccggc gttgtggata cctcgcggaa aacttggccc tcactgacag atgaggggcg
    11281 gacgttgaca cttgaggggc cgactcaccc ggcgcggcgt tgacagatga ggggcaggct
    11341 cgatttcggc cggcgacgtg gagctggcca gcctcgcaaa tcggcgaaaa cgcctgattt
    11401 tacgcgagtt tcccacagat gatgtggaca agcctgggga taagtgccct gcggtattga
    11461 cacttgaggg gcgcgactac tgacagatga ggggcgcgat ccttgacact tgaggggcag
    11521 agtgctgaca gatgaggggc gcacctattg acatttgagg ggctgtccac aggcagaaaa
    11581 tccagcattt gcaagggttt ccgcccgttt ttcggccacc gctaacctgt cttttaacct
    11641 gcttttaaac caatatttat aaaccttgtt tttaaccagg gctgcgccct gtgcgcgtga
    11701 ccgcgcacgc cgaagggggg tgccccccct tctcgaaccc tcccggcccg ctaacgcggg
    11761 cctcccatcc ccccaggggc tgcgcccctc ggccgcgaac ggcctcaccc caaaaatggc
    11821 agcgctggcc aattcccgag tgcgcggaac ccctatttgt ttatttttct aaatacattc
    11881 aaatatgtat ccgctcatga gacaataacc ctgataaatg cttcaataat attgaaaaag
    11941 gaagagtatg gctaaaatga gaatatcacc ggaattgaaa aaactgatcg aaaaataccg
    12001 ctgcgtaaaa gatacggaag gaatgtctcc tgctaaggta tataagctgg tgggagaaaa
    12061 tgaaaaccta tatttaaaaa tgacggacag ccggtataaa gggaccacct atgatgtgga
    12121 acgggaaaag gacatgatgc tatggctgga aggaaagctg cctgttccaa aggtcctgca
    12181 ctttgaacgg catgatggct ggagcaatct gctcatgagt gaggccgatg gcgtcctttg
    12241 ctcggaagag tatgaagatg aacaaagccc tgaaaagatt atcgagctgt atgcggagtg
    12301 catcaggctc tttcactcca tcgacatatc ggattgtccc tatacgaata gcttagacag
    12361 ccgcttagcc gaattggatt acttactgaa taacgatctg gccgatgtgg attgcgaaaa
    12421 ctgggaagag gacactccat ttaaagatcc gcgcgagctg tatgattttt taaagacgga
    12481 aaagcccgaa gaggaacttg tcttttccca cggcgacctg ggagacagca acatctttgt
    12541 gaaagatggc aaagtaagtg gctttattga tcttgggaga agcggcaggg cggacaagtg
    12601 gtatgacatt gccttctgcg tccggtcgct cagggaggat atcggggaag aacagtatgt
    12661 cgagctattt tttgacttac tggggatcaa gcctgattgg gagaaaataa aatattatat
    12721 tttactggat gaattgtttt agctgtcaga ccaagtttac tcatatatac tttagattga
    12781 tttaaaactt catttttaat ttaaaaggat ctaggtgaag atcctttttg ataatctcat
    12841 gaccaaaatc ccttaacgtg agttttcgtt ccactgagcg tcagaccccg tagaaaagat
    12901 caaaggatct tcttgagatc ctttttttct gcgcgtaatc tgctgcttgc aaacaaaaaa
    12961 accaccgcta ccagcggtgg tttgtttgcc ggatcaagag ctaccaactc tttttccgaa
    13021 ggtaactggc ttcagcagag cgcagatacc aaatactgtc cttctagtgt agccgtagtt
    13081 aggccaccac ttcaagaact ctgtagcacc gcctacatac ctcgctctgc taatcctgtt
    13141 accagtggct gctgccagtg gcgataagtc gtgtcttacc gggttggact caagacgata
    13201 gttaccggat aaggcgcagc ggtcgggctg aacggggggt tcgtgcacac agcccagctt
    13261 ggagcgaacg acctacaccg aactgagata cctacagcgt gagctatgag aaagcgccac
    13321 gcttcccgaa gggagaaagg cggacaggta tccggtaagc ggcagggtcg gaacaggaga
    13381 gcgcacgagg gagcttccag ggggaaacgc ctggtatctt tatagtcctg tcgggtttcg
    13441 ccacctctga cttgagcgtc gatttttgtg atgctcgtca ggggggcgga gcctatggaa
    13501 aaacgccagc aacgcggcct ttttacggtt cctggcagat cctagatgtg gcgcaacgat
    13561 gccggcgaca agcaggagcg caccgacttc ttccgcatca agtgttttgg ctctcaggcc
    13621 gaggcccacg gcaagtattt gggcaagggg tcgctggtat tcgtgcaggg caagattcgg
    13681 aataccaagt acgagaagga cggccagacg gtctacggga ccgacttcat tgccgataag
    13741 gtggattatc tggacaccaa ggcaccaggc gggtcaaatc aggaataagg gcacattgcc
    13801 ccggcgtgag tcggggcaat cccgcaagga gggtgaatga atcggacgtt tgaccggaag
    13861 gcatacaggc aagaactgat cgacgcgggg ttttccgccg aggatgccga aaccatcgca
    13921 agccgcaccg tcatgcgtgc gccccgcgaa accttccagt ccgtcggctc gatggtccag
    13981 caagctacgg ccaagatcga gcgcgacagc gtgcaactgg ctccccctgc cctgcccgcg
    14041 ccatcggccg ccgtggagcg ttcgcgtcgt cttgaacagg aggcggcagg tttggcgaag
    14101 tcgatgacca tcgacacgcg aggaactatg acgaccaaga agcgaaaaac cgccggcgag
    14161 gacctggcaa aacaggtcag cgaggccaag caggccgcgt tgctgaaaca cacgaagcag
    14221 cagatcaagg aaatgcagct ttccttgttc gatattgcgc cgtggccgga cacgatgcga
    14281 gcgatgccaa acgacacggc ccgctctgcc ctgttcacca cgcgcaacaa gaaaatcccg
    14341 cgcgaggcgc tgcaaaacaa ggtcattttc cacgtcaaca aggacgtgaa gatcacctac
    14401 accggcgtcg agctgcgggc cgacgatgac gaactggtgt ggcagcaggt gttggagtac
    14461 gcgaagcgca cccctatcgg cgagccgatc accttcacgt tctacgagct ttgccaggac
    14521 ctgggctggt cgatcaatgg ccggtattac acgaaggccg aggaatgcct gtcgcgccta
    14581 caggcgacgg cgatgggctt cacgtccgac cgcgttgggc acctggaatc ggtgtcgctg
    14641 ctgcaccgct tccgcgtcct ggaccgtggc aagaaaacgt cccgttgcca ggtcctgatc
    14701 gacgaggaaa tcgtcgtgct gtttgctggc gaccactaca cgaaattcat atgggagaag
    14761 taccgcaagc tgtcgccgac ggcccgacgg atgttcgact atttcagctc gcaccgggag
    14821 ccgtacccgc tcaagctgga aaccttccgc ctcatgtgcg gatcggattc cacccgcgtg
    14881 aagaagtggc gcgagcaggt cggcgaagcc tgcgaagagt tgcgaggcag cggcctggtg
    14941 gaacacgcct gggtcaatga tgacctggtg cattgcaaac gctagggcct tgtggggtca
    15001 gttccggctg ggggttcagc agcccctgct cggatctgtt ggaccggaca gtagtcatgg
    15061 ttgatgggct gcctgtatcg agtggtgatt ttgtgccgag ctgccggtcg gggagctgtt
    15121 ggctggctgg tggcaggata tattgtggtg taaacaaatt gacgcttaga caacttaata
    15181 acacattgcg gacgttttta atgtactggg gttgaacact ct
//
