# Supplementary material for: MoBiFC: development of a modular bimolecular fluorescence complementation toolkit for the analysis of chloroplast protein–protein interactions
Source: Plant Methods. 2022 May 26;18:69. doi: 10.1186/s13007-022-00902-1 (PMC9134606; doi:10.1186/s13007-022-00902-1)
Supplement: Supplementary file 4 — Additional file 4. Full plasmid DNA sequences for principal modules. [file 13007_2022_902_MOESM4_ESM.zip › for addgene/pLBM0090.gbk]

LOCUS       Exported File          15066 bp ds-DNA    circular SYN 22-APR-2022
DEFINITION  .
ACCESSION   .
VERSION     .
KEYWORDS    pLBM0090
SOURCE      synthetic DNA construct
  ORGANISM  synthetic DNA construct
REFERENCE   1  (bases 1 to 15066)
  AUTHORS   LGBP
  TITLE     Direct Submission
  JOURNAL   Velay et al. MOBIFC LGBP-BIAM
REFERENCE   2  (bases 1 to 15066)
  AUTHORS   .
  TITLE     Direct Submission
  JOURNAL   Exported 22 Apr 2022 from SnapGene 1.1.3
            http://www.snapgene.com
FEATURES             Location/Qualifiers
     source          1..15066
                     /organism="recombinant plasmid"
                     /mol_type="other DNA"
                     /note="color: #ffffff"
     misc_feature    36..60
                     /note="RB T-DNA repeat"
                     /note="RB T-DNA repeat;color: #ffe4c4"
                     /note="color: #a6acb3"
     rep_origin      148..858
                     /note="oriV"
                     /note="oriV;color: #ffff00"
                     /note="color: #ffff00"
     promoter        879..983
                     /note="AmpR promoter"
                     /note="AmpR promoter;color: #ffffff; direction: RIGHT"
                     /note="color: #ffffff; direction: RIGHT"
     CDS             984..1778
                     /codon_start=1
                     /note="KanR"
                     /note="KanR;color: #ccffcc"
                     /note="color: #993366"
                     /translation="MAKMRISPELKKLIEKYRCVKDTEGMSPAKVYKLVGENENLYLKM
                     TDSRYKGTTYDVEREKDMMLWLEGKLPVPKVLHFERHDGWSNLLMSEADGVLCSEEYED
                     EQSPEKIIELYAECIRLFHSIDISDCPYTNSLDSRLAELDYLLNNDLADVDCENWEEDT
                     PFKDPRELYDFLKTEKPEEELVFSHGDLGDSNIFVKDGKVSGFIDLGRSGRADKWYDIA
                     FCVRSLREDIGEEQYVELFFDLLGIKPDWEKIKYYILLDELF"
     misc_feature    complement(1783..2572)
                     /label="pUC ori"
                     /note="pUC ori"
                     /note="pUC ori;color: #66cc99; direction: LEFT"
                     /note="color: #a6acb3; direction: LEFT"
     CDS             2873..4021
                     /codon_start=1
                     /note="trfA"
                     /note="trfA;color: #993366"
                     /note="color: #993366"
                     /translation="MNRTFDRKAYRQELIDAGFSAEDAETIASRTVMRAPRETFQSVGS
                     MVQQATAKIERDSVQLAPPALPAPSAAVERSRRLEQEAAGLAKSMTIDTRGTMTTKKRK
                     TAGEDLAKQVSEAKQAALLKHTKQQIKEMQLSLFDIAPWPDTMRAMPNDTARSALFTTR
                     NKKIPREALQNKVIFHVNKDVKITYTGVELRADDDELVWQQVLEYAKRTPIGEPITFTF
                     YELCQDLGWSINGRYYTKAEECLSRLQATAMGFTSDRVGHLESVSLLHRFRVLDRGKKT
                     SRCQVLIDEEIVVLFAGDHYTKFIWEKYRKLSPTARRMFDYFSSHREPYPLKLETFRLM
                     CGSDSTRVKKWREQVGEACEELRGSGLVEHAWVNDDLVHCKR"
     misc_feature    4167..4191
                     /note="LB T-DNA repeat"
                     /note="LB T-DNA repeat;color: #ffe4c4"
                     /note="color: #a6acb3"
     misc_feature    4264..5688
                     /label="Pro-CaMV35SLong_5UTMV"
                     /note="Pro-CaMV35SLong_5UTMV"
                     /note="Pro-CaMV35SLong_5UTMV;color: #a6acb3"
                     /note="color: #a6acb3"
     misc_feature    5692..6207
                     /note="P19"
                     /note="P19;color: #ff00ff; direction: RIGHT"
                     /note="color: #a6acb3"
     terminator      6212..6474
                     /label="nost"
                     /note="nost"
                     /note="nost;color: #000080"
                     /note="color: #ffffff"
     misc_feature    6491..7918
                     /label="Pro-CaMV35SLong_5U-TMV"
                     /note="Pro-CaMV35SLong_5U-TMV"
                     /note="Pro-CaMV35SLong_5U-TMV;color: #a6acb3"
                     /note="color: #a6acb3"
     misc_feature    7920..8268
                     /label="CTP SSU"
                     /note="CTP SSU"
                     /note="CTP SSU;color: #a6acb3"
                     /note="color: #a6acb3"
     intron          8093..8198
                     /note="color: #------"
                     /note="color: #------"
     CDS             8269..8976
                     /codon_start=1
                     /product="monomeric derivative of DsRed fluorescent 
                     protein"
                     /note="monomeric derivative of DsRed fluorescent protein"
                     /note="mCherry;mammalian codon-optimized;color: #ff0000"
                     /note="color: #ff0000"
                     /translation="MVSKGEEDNMAIIKEFMRFKVHMEGSVNGHEFEIEGEGEGRPYEG
                     TQTAKLKVTKGGPLPFAWDILSPQFMYGSKAYVKHPADIPDYLKLSFPEGFKWERVMNF
                     EDGGVVTVTQDSSLQDGEFIYKVKLRGTNFPSDGPVMQKKTMGWEASSERMYPEDGALK
                     GEIKQRLKLKDGGHYDAEVKTTYKAKKPVQLPGAYNVNIKLDITSHNEDYTIVEQYERA
                     EGRHSTGGMDELYK"
     misc_feature    8998..9627
                     /note="N-mVENUS 1-210"
                     /note="N-mVENUS 1-210;color: #ffff00"
                     /note="color: #a6acb3"
     misc_feature    9635..9842
                     /label="3U+Ter"
                     /note="3U+Ter"
                     /note="3U+Ter;color: #a6acb3"
                     /note="color: #a6acb3"
     misc_feature    9859..11286
                     /label="Pro-CaMV35SLong_5U-TMV"
                     /note="Pro-CaMV35SLong_5U-TMV"
                     /note="Pro-CaMV35SLong_5U-TMV"" 
                     g_5U-TMV;Pro-CaMV35SLong_5U-TMV;color: #a6acb3"
                     /note="color: #a6acb3"
     misc_feature    11288..11633
                     /label="CTP SSU"
                     /note="CTP SSU"
                     /note="CTP SSU;color: #a6acb3"
                     /note="color: #a6acb3"
     intron          11461..11566
                     /note="color: #------"
                     /note="color: #------"
     misc_feature    11634..12194
                     /label="HSP21 CDS2ns"
                     /note="HSP21 CDS2ns"
                     /note="HSP21 CDS2ns;color: #a6acb3"
                     /note="color: #a6acb3"
     CDS             12195..12260
                     /codon_start=1
                     /note="3xFLAG"
                     /note="3xFLAG;color: #cc99b2"
                     /note="color: #cc99b2"
                     /translation="DYKDHDGDYKDHDIDYKDDDDK"
     misc_feature    12261..12347
                     /note="cVENUS 210-238"
                     /note="cVENUS 210-238;color: #ffff00"
                     /note="color: #a6acb3"
     misc_feature    12355..12562
                     /label="3U+Ter"
                     /note="3U+Ter"
                     /note="3U+Ter;color: #a6acb3"
                     /note="color: #a6acb3"
     misc_feature    12563..12566
                     /label="TTAC"
                     /note="TTAC"
                     /note="TTAC;color: #a6acb3"
                     /note="color: #a6acb3"
     misc_feature    12579..13920
                     /note="p35S"
                     /note="p35S;color: #808080"
                     /note="color: #a6acb3"
     misc_feature    13925..14051
                     /label="5U-TMV_SP-SV40"
                     /note="5U-TMV_SP-SV40"
                     /note="5U-TMV_SP-SV40;color: #a6acb3"
                     /note="color: #a6acb3"
     CDS             14052..14775
                     /codon_start=1
                     /label="CFP CDS1"
                     /note="CFP CDS1"
                     /note="CFP CDS1;color: #a6acb3"
                     /note="color: #a6acb3"
                     /translation="MVSKGEDLFTGVVPILVELDGDVNGHKFSVSGEGEGDATYGKLTL
                     KFICTTGKLPVPWPTLVTTLTWGVQCFSRYPDHMKQHDFFKSAMPEGYVQERTIFFKDD
                     GNYKTRAEVKFEGDTLVNRIELKGIDFKEDGNILGHKLEYNYISHNVYITADKQKNGIK
                     ANFKIRHNIEDGSVQLADHYQQNTPIGDGPVLLPDNHYLSTQSALSKDPNEKRDHMVLL
                     EFVTAAGITLGMDELYK*A"
     misc_feature    14776..15042
                     /label="3U+Ter-atuNos"
                     /note="3U+Ter-atuNos"
                     /note="3U+Ter-atuNos;color: #a6acb3"
                     /note="color: #a6acb3"
ORIGIN
        1 gggacacgaa gtgatccgtt taaactatca gtgtttgaca ggatatattg gcgggtaaac
       61 ctaagagaaa agagcgttta ttagaataat cggatattta aaagggcgtg aaaaggttta
      121 tccgttcgtc catttgtatg tgccagccgc ctttgcgacg ctcaccgggc tggttgccct
      181 cgccgctggg ctggcggccg tctatggccc tgcaaacgcg ccagaaacgc cgtcgaagcc
      241 gtgtgcgaga caccgcggcc gccggcgttg tggatacctc gcggaaaact tggccctcac
      301 tgacagatga ggggcggacg ttgacacttg aggggccgac tcacccggcg cggcgttgac
      361 agatgagggg caggctcgat ttcggccggc gacgtggagc tggccagcct cgcaaatcgg
      421 cgaaaacgcc tgattttacg cgagtttccc acagatgatg tggacaagcc tggggataag
      481 tgccctgcgg tattgacact tgaggggcgc gactactgac agatgagggg cgcgatcctt
      541 gacacttgag gggcagagtg ctgacagatg aggggcgcac ctattgacat ttgaggggct
      601 gtccacaggc agaaaatcca gcatttgcaa gggtttccgc ccgtttttcg gccaccgcta
      661 acctgtcttt taacctgctt ttaaaccaat atttataaac cttgttttta accagggctg
      721 cgccctgtgc gcgtgaccgc gcacgccgaa ggggggtgcc cccccttctc gaaccctccc
      781 ggcccgctaa cgcgggcctc ccatcccccc aggggctgcg cccctcggcc gcgaacggcc
      841 tcaccccaaa aatggcagcg ctggccaatt cccgagtgcg cggaacccct atttgtttat
      901 ttttctaaat acattcaaat atgtatccgc tcatgagaca ataaccctga taaatgcttc
      961 aataatattg aaaaaggaag agtatggcta aaatgagaat atcaccggaa ttgaaaaaac
     1021 tgatcgaaaa ataccgctgc gtaaaagata cggaaggaat gtctcctgct aaggtatata
     1081 agctggtggg agaaaatgaa aacctatatt taaaaatgac ggacagccgg tataaaggga
     1141 ccacctatga tgtggaacgg gaaaaggaca tgatgctatg gctggaagga aagctgcctg
     1201 ttccaaaggt cctgcacttt gaacggcatg atggctggag caatctgctc atgagtgagg
     1261 ccgatggcgt cctttgctcg gaagagtatg aagatgaaca aagccctgaa aagattatcg
     1321 agctgtatgc ggagtgcatc aggctctttc actccatcga catatcggat tgtccctata
     1381 cgaatagctt agacagccgc ttagccgaat tggattactt actgaataac gatctggccg
     1441 atgtggattg cgaaaactgg gaagaggaca ctccatttaa agatccgcgc gagctgtatg
     1501 attttttaaa gacggaaaag cccgaagagg aacttgtctt ttcccacggc gacctgggag
     1561 acagcaacat ctttgtgaaa gatggcaaag taagtggctt tattgatctt gggagaagcg
     1621 gcagggcgga caagtggtat gacattgcct tctgcgtccg gtcgctcagg gaggatatcg
     1681 gggaagaaca gtatgtcgag ctattttttg acttactggg gatcaagcct gattgggaga
     1741 aaataaaata ttatatttta ctggatgaat tgttttagct gtcagaccaa gtttactcat
     1801 atatacttta gattgattta aaacttcatt tttaatttaa aaggatctag gtgaagatcc
     1861 tttttgataa tctcatgacc aaaatccctt aacgtgagtt ttcgttccac tgagcgtcag
     1921 accccgtaga aaagatcaaa ggatcttctt gagatccttt ttttctgcgc gtaatctgct
     1981 gcttgcaaac aaaaaaacca ccgctaccag cggtggtttg tttgccggat caagagctac
     2041 caactctttt tccgaaggta actggcttca gcagagcgca gataccaaat actgtccttc
     2101 tagtgtagcc gtagttaggc caccacttca agaactctgt agcaccgcct acatacctcg
     2161 ctctgctaat cctgttacca gtggctgctg ccagtggcga taagtcgtgt cttaccgggt
     2221 tggactcaag acgatagtta ccggataagg cgcagcggtc gggctgaacg gggggttcgt
     2281 gcacacagcc cagcttggag cgaacgacct acaccgaact gagataccta cagcgtgagc
     2341 tatgagaaag cgccacgctt cccgaaggga gaaaggcgga caggtatccg gtaagcggca
     2401 gggtcggaac aggagagcgc acgagggagc ttccaggggg aaacgcctgg tatctttata
     2461 gtcctgtcgg gtttcgccac ctctgacttg agcgtcgatt tttgtgatgc tcgtcagggg
     2521 ggcggagcct atggaaaaac gccagcaacg cggccttttt acggttcctg gcagatccta
     2581 gatgtggcgc aacgatgccg gcgacaagca ggagcgcacc gacttcttcc gcatcaagtg
     2641 ttttggctct caggccgagg cccacggcaa gtatttgggc aaggggtcgc tggtattcgt
     2701 gcagggcaag attcggaata ccaagtacga gaaggacggc cagacggtct acgggaccga
     2761 cttcattgcc gataaggtgg attatctgga caccaaggca ccaggcgggt caaatcagga
     2821 ataagggcac attgccccgg cgtgagtcgg ggcaatcccg caaggagggt gaatgaatcg
     2881 gacgtttgac cggaaggcat acaggcaaga actgatcgac gcggggtttt ccgccgagga
     2941 tgccgaaacc atcgcaagcc gcaccgtcat gcgtgcgccc cgcgaaacct tccagtccgt
     3001 cggctcgatg gtccagcaag ctacggccaa gatcgagcgc gacagcgtgc aactggctcc
     3061 ccctgccctg cccgcgccat cggccgccgt ggagcgttcg cgtcgtcttg aacaggaggc
     3121 ggcaggtttg gcgaagtcga tgaccatcga cacgcgagga actatgacga ccaagaagcg
     3181 aaaaaccgcc ggcgaggacc tggcaaaaca ggtcagcgag gccaagcagg ccgcgttgct
     3241 gaaacacacg aagcagcaga tcaaggaaat gcagctttcc ttgttcgata ttgcgccgtg
     3301 gccggacacg atgcgagcga tgccaaacga cacggcccgc tctgccctgt tcaccacgcg
     3361 caacaagaaa atcccgcgcg aggcgctgca aaacaaggtc attttccacg tcaacaagga
     3421 cgtgaagatc acctacaccg gcgtcgagct gcgggccgac gatgacgaac tggtgtggca
     3481 gcaggtgttg gagtacgcga agcgcacccc tatcggcgag ccgatcacct tcacgttcta
     3541 cgagctttgc caggacctgg gctggtcgat caatggccgg tattacacga aggccgagga
     3601 atgcctgtcg cgcctacagg cgacggcgat gggcttcacg tccgaccgcg ttgggcacct
     3661 ggaatcggtg tcgctgctgc accgcttccg cgtcctggac cgtggcaaga aaacgtcccg
     3721 ttgccaggtc ctgatcgacg aggaaatcgt cgtgctgttt gctggcgacc actacacgaa
     3781 attcatatgg gagaagtacc gcaagctgtc gccgacggcc cgacggatgt tcgactattt
     3841 cagctcgcac cgggagccgt acccgctcaa gctggaaacc ttccgcctca tgtgcggatc
     3901 ggattccacc cgcgtgaaga agtggcgcga gcaggtcggc gaagcctgcg aagagttgcg
     3961 aggcagcggc ctggtggaac acgcctgggt caatgatgac ctggtgcatt gcaaacgcta
     4021 gggccttgtg gggtcagttc cggctggggg ttcagcagcc cctgctcgga tctgttggac
     4081 cggacagtag tcatggttga tgggctgcct gtatcgagtg gtgattttgt gccgagctgc
     4141 cggtcgggga gctgttggct ggctggtggc aggatatatt gtggtgtaaa caaattgacg
     4201 cttagacaac ttaataacac attgcggacg tttttaatgt actggggttg aacactctgt
     4261 gccgaattcc aatcccacaa aaatctgagc ttaacagcac agttgctcct ctcagagcag
     4321 aatcgggtat tcaacaccct catatcaact actacgttgt gtataacggt ccacatgccg
     4381 gtatatacga tgactggggt tgtacaaagg cggcaacaaa cggcgttccc ggagttgcac
     4441 acaagaaatt tgccactatt acagaggcaa gagcagcagc tgacgcgtac acaacaagtc
     4501 agcaaacaga caggttgaac ttcatcccca aaggagaagc tcaactcaag cccaagagct
     4561 ttgctaaggc cctaacaagc ccaccaaagc aaaaagccca ctggctcacg ctaggaacca
     4621 aaaggcccag cagtgatcca gccccaaaag agatctcctt tgccccggag attacaatgg
     4681 acgatttcct ctatctttac gatctaggaa ggaagttcga aggtgaaggt gacgacacta
     4741 tgttcaccac tgataatgag aaggttagcc tcttcaattt cagaaagaat gctgacccac
     4801 agatggttag agaggcctac gcagcaagtc tcatcaagac gatctacccg agtaacaatc
     4861 tccaggagat caaatacctt cccaagaagg ttaaagatgc agtcaaaaga ttcaggacta
     4921 attgcatcaa gaacacagag aaagacatat ttctcaagat cagaagtact attccagtat
     4981 ggacgattca aggcttgctt cataaaccaa ggcaagtaat agagattgga gtctctaaaa
     5041 aggtagttcc tactgaatct aaggccatgc atggagtcta agattcaaat cgaggatcta
     5101 acagaactcg ccgtcaagac tggcgaacag ttcatacaga gtcttttacg actcaatgac
     5161 aagaagaaaa tcttcgtcaa catggtggag cacgacactc tggtctactc caaaaatgtc
     5221 aaagatacag tctcagaaga tcaaagggct attgagactt ttcaacaaag gataatttcg
     5281 ggaaacctcc tcggattcca ttgcccagct atctgtcact tcatcgaaag gacagtagaa
     5341 aaggaaggtg gctcctacaa atgccatcat tgcgataaag gaaaggctat cattcaagat
     5401 ctctctgccg acagtggtcc caaagatgga cccccaccca cgaggagcat cgtggaaaaa
     5461 gaagaggttc caaccacgtc tacaaagcaa gtggattgat gtgacatctc cactgacgta
     5521 agggatgacg cacaatccca ctatccttcg caagaccctt cctctatata aggaagttca
     5581 tttcatttgg agaggacacg ctcgagtata agagctcatt tttacaacaa ttaccaacaa
     5641 caacaaacaa caaacaacat tacaattaca tttacaatta tcgatacaat ggaacgagct
     5701 atacaaggaa acgatgctag ggaacaagct tatggtgaac gttggaatgg aggatcagga
     5761 agttccactt ctcccttcaa acttcctgac gaaagtccga gttggactga gtggcggcta
     5821 cataacgatg agactatttc gaatcaagat aatccccttg gtttcaagga aagctggggt
     5881 ttcgggaaag ttgtatttaa gagatatctc agatacgacg ggacggaaac ttcactgcac
     5941 agagtccttg gatcttggac gggagattcg gttaactatg cagcatctcg atttctcggt
     6001 ttcgaccaga tcggatgtac ctatagtatt cggtttcgag gagttagtgt caccatttct
     6061 ggagggtcgc gaactcttca gcatctcagt gaaatggcaa ttcggtctaa gcaagaactg
     6121 ctacagctta ccccagtcaa agtggaaagt gatgtatcaa gaggatgccc tgaaggtgtt
     6181 gaaaccttcg aagaagaaag cgagtaagct tgtcaagcag atcgttcaaa catttggcaa
     6241 taaagtttct taagattgaa tcctgttgcc ggtcttgcga tgattatcat ataatttctg
     6301 ttgaattacg ttaagcatgt aataattaac atgtaatgca tgacgttatt tatgagatgg
     6361 gtttttatga ttagagtccc gcaattatac atttaatacg cgatagaaaa caaaatatag
     6421 cgcgcaaact aggataaatt atcgcgcgcg gtgtcatcta tgttactaga tcgagcaaga
     6481 attcaagctt ggaggaattc caatcccaca aaaatctgag cttaacagca cagttgctcc
     6541 tctcagagca gaatcgggta ttcaacaccc tcatatcaac tactacgttg tgtataacgg
     6601 tccacatgcc ggtatatacg atgactgggg ttgtacaaag gcggcaacaa acggcgttcc
     6661 cggagttgca cacaagaaat ttgccactat tacagaggca agagcagcag ctgacgcgta
     6721 cacaacaagt cagcaaacag acaggttgaa cttcatcccc aaaggagaag ctcaactcaa
     6781 gcccaagagc tttgctaagg ccctaacaag cccaccaaag caaaaagccc actggctcac
     6841 gctaggaacc aaaaggccca gcagtgatcc agccccaaaa gagatctcct ttgccccgga
     6901 gattacaatg gacgatttcc tctatcttta cgatctagga aggaagttcg aaggtgaagg
     6961 tgacgacact atgttcacca ctgataatga gaaggttagc ctcttcaatt tcagaaagaa
     7021 tgctgaccca cagatggtta gagaggccta cgcagcaagt ctcatcaaga cgatctaccc
     7081 gagtaacaat ctccaggaga tcaaatacct tcccaagaag gttaaagatg cagtcaaaag
     7141 attcaggact aattgcatca agaacacaga gaaagacata tttctcaaga tcagaagtac
     7201 tattccagta tggacgattc aaggcttgct tcataaacca aggcaagtaa tagagattgg
     7261 agtctctaaa aaggtagttc ctactgaatc taaggccatg catggagtct aagattcaaa
     7321 tcgaggatct aacagaactc gccgtcaaga ctggcgaaca gttcatacag agtcttttac
     7381 gactcaatga caagaagaaa atcttcgtca acatggtgga gcacgacact ctggtctact
     7441 ccaaaaatgt caaagataca gtctcagaag atcaaagggc tattgagact tttcaacaaa
     7501 ggataatttc gggaaacctc ctcggattcc attgcccagc tatctgtcac ttcatcgaaa
     7561 ggacagtaga aaaggaaggt ggctcctaca aatgccatca ttgcgataaa ggaaaggcta
     7621 tcattcaaga tctctctgcc gacagtggtc ccaaagatgg acccccaccc acgaggagca
     7681 tcgtggaaaa agaagaggtt ccaaccacgt ctacaaagca agtggattga tgtgacatct
     7741 ccactgacgt aagggatgac gcacaatccc actatccttc gcaagaccct tcctctatat
     7801 aaggaagttc atttcatttg gagaggacac gctcgagtat aagagctcat ttttacaaca
     7861 attaccaaca acaacaaaca acaaacaaca ttacaattac atttacaatt atcgatacaa
     7921 tggcttcctc tatgctctct tccgctacta tggttgcctc tccggctcag gccactatgg
     7981 tcgctccttt caacggactt aagtcctccg ctgccttccc agccacccgc aaggctaaca
     8041 acgacattac ttccatcaca agcaacggcg gaagagttaa ctgcatgcag gtcatttata
     8101 tttcttcttt cactttttta ttattccata tgattttttt cggttctttc ttcgaatcta
     8161 cataaactaa tatcattgga aaaatcgaaa aaataggtgt ggcctccgat tggaaagaag
     8221 aagtttgaga ctctctctta ccttcctgac cttaccgatt ccgaaggtat ggtgagcaag
     8281 ggcgaggagg ataacatggc catcatcaag gagttcatgc gcttcaaggt gcacatggag
     8341 ggctccgtga acggccacga gttcgagatc gagggcgagg gcgagggccg cccctacgag
     8401 ggcacccaga ccgccaagct gaaggtgacc aagggtggcc ccctgccctt cgcctgggac
     8461 atcctgtccc ctcagttcat gtacggctcc aaggcctacg tgaagcaccc cgccgacatc
     8521 cccgactact tgaagctgtc cttccccgag ggcttcaagt gggagcgcgt gatgaacttc
     8581 gaggacggcg gcgtggtgac cgtgacccag gactcctccc tgcaggacgg cgagttcatc
     8641 tacaaggtga agctgcgcgg caccaacttc ccctccgacg gccccgtaat gcagaagaaa
     8701 accatgggct gggaggcctc ctccgagcgg atgtaccccg aggacggcgc cctgaagggc
     8761 gagatcaagc agaggctgaa gctgaaggac ggcggccact acgacgctga ggtcaagacc
     8821 acctacaagg ccaagaagcc cgtgcagctg cccggcgcct acaacgtcaa catcaagttg
     8881 gacatcacct cccacaacga ggactacacc atcgtggaac agtacgaacg cgccgagggc
     8941 cgccactcca ccggcggcat ggacgagctg tacaagggtt cgagatctat tgctactgtg
     9001 agcaagggcg aggagctgtt caccggggtg gtgcccatcc tggtcgagct ggacggcgac
     9061 gtaaacggcc acaagttcag cgtgtccggc gagggcgagg gcgatgccac ctacggcaag
     9121 ctgaccctga agctgatctg caccaccggc aagctgcccg tgccctggcc caccctcgtg
     9181 accaccctgg gctacggcct gcagtgcttc gcccgctacc ccgaccacat gaagcagcac
     9241 gacttcttca agtccgccat gcccgaaggc tacgtccagg agcgcaccat cttcttcaag
     9301 gacgacggca actacaagac ccgcgccgag gtgaagttcg agggcgacac cctggtgaac
     9361 cgcatcgagc tgaagggcat cgacttcaag gaggacggca acatcctggg gcacaagctg
     9421 gagtacaact acaacagcca caacgtctat atcaccgccg acaagcagaa gaacggcatc
     9481 aaggccaact tcaagatccg ccacaacatc gaggacggcg gcgtgcagct cgccgaccac
     9541 taccagcaga acacccccat cggcgacggc cccgtgctgc tgcccgacaa ccactacctg
     9601 agctaccagt ccaagctgag caaggattga gcttctctag ctagagtcga tcgacaagct
     9661 cgagtttctc cataataatg tgtgagtagt tcccagataa gggaattagg gttcctatag
     9721 ggtttcgctc atgtgttgag catataagaa acccttagta tgtatttgta tttgtaaaat
     9781 acttctatca ataaaatttc taattcctaa aaccaaaatc cagtactaaa atccagatcg
     9841 ctactagaat tcgagctcgg aggaattcca atcccacaaa aatctgagct taacagcaca
     9901 gttgctcctc tcagagcaga atcgggtatt caacaccctc atatcaacta ctacgttgtg
     9961 tataacggtc cacatgccgg tatatacgat gactggggtt gtacaaaggc ggcaacaaac
    10021 ggcgttcccg gagttgcaca caagaaattt gccactatta cagaggcaag agcagcagct
    10081 gacgcgtaca caacaagtca gcaaacagac aggttgaact tcatccccaa aggagaagct
    10141 caactcaagc ccaagagctt tgctaaggcc ctaacaagcc caccaaagca aaaagcccac
    10201 tggctcacgc taggaaccaa aaggcccagc agtgatccag ccccaaaaga gatctccttt
    10261 gccccggaga ttacaatgga cgatttcctc tatctttacg atctaggaag gaagttcgaa
    10321 ggtgaaggtg acgacactat gttcaccact gataatgaga aggttagcct cttcaatttc
    10381 agaaagaatg ctgacccaca gatggttaga gaggcctacg cagcaagtct catcaagacg
    10441 atctacccga gtaacaatct ccaggagatc aaataccttc ccaagaaggt taaagatgca
    10501 gtcaaaagat tcaggactaa ttgcatcaag aacacagaga aagacatatt tctcaagatc
    10561 agaagtacta ttccagtatg gacgattcaa ggcttgcttc ataaaccaag gcaagtaata
    10621 gagattggag tctctaaaaa ggtagttcct actgaatcta aggccatgca tggagtctaa
    10681 gattcaaatc gaggatctaa cagaactcgc cgtcaagact ggcgaacagt tcatacagag
    10741 tcttttacga ctcaatgaca agaagaaaat cttcgtcaac atggtggagc acgacactct
    10801 ggtctactcc aaaaatgtca aagatacagt ctcagaagat caaagggcta ttgagacttt
    10861 tcaacaaagg ataatttcgg gaaacctcct cggattccat tgcccagcta tctgtcactt
    10921 catcgaaagg acagtagaaa aggaaggtgg ctcctacaaa tgccatcatt gcgataaagg
    10981 aaaggctatc attcaagatc tctctgccga cagtggtccc aaagatggac ccccacccac
    11041 gaggagcatc gtggaaaaag aagaggttcc aaccacgtct acaaagcaag tggattgatg
    11101 tgacatctcc actgacgtaa gggatgacgc acaatcccac tatccttcgc aagacccttc
    11161 ctctatataa ggaagttcat ttcatttgga gaggacacgc tcgagtataa gagctcattt
    11221 ttacaacaat taccaacaac aacaaacaac aaacaacatt acaattacat ttacaattat
    11281 cgatacaatg gcttcctcta tgctctcttc cgctactatg gttgcctctc cggctcaggc
    11341 cactatggtc gctcctttca acggacttaa gtcctccgct gccttcccag ccacccgcaa
    11401 ggctaacaac gacattactt ccatcacaag caacggcgga agagttaact gcatgcaggt
    11461 catttatatt tcttctttca cttttttatt attccatatg atttttttcg gttctttctt
    11521 cgaatctaca taaactaata tcattggaaa aatcgaaaaa ataggtgtgg cctccgattg
    11581 gaaagaagaa gtttgagact ctctcttacc ttcctgacct taccgattcc gaaggtgctc
    11641 aagaccagag agaaaactcc attgatgttg ttcagcaagg acaacaaaaa gggaaccaag
    11701 gatcaagtgt cgaaaaaaga cctcaacaac gcttaaccat ggatgtctct cctttcggat
    11761 tgttggatcc tttgtcacca atgaggacga tgcgacaaat gttagatact atggacagga
    11821 tgttcgagga cactatgcct gtctcaggaa gaaacagagg aggaagtgga gtgtcagaga
    11881 ttcgtgcacc gtgggacatc aaagaggaag aacacgagat caagatgcgt ttcgacatgc
    11941 ctggactctc taaagaggac gtcaaaatct ctgtagaaga taacgtactt gtgatcaaag
    12001 gagagcagaa gaaggaggac agtgatgatt cttggtctgg aagaagcgtt agctcatatg
    12061 gaacacgact tcagctccca gacaactgtg agaaagacaa gatcaaagct gagctcaaga
    12121 acggagtcct ctttatcact atccctaaga ccaaagtcga acgcaaagtc atcgatgtcc
    12181 agattcaatc ttcggactac aaagaccatg acggtgatta taaagatcat gacatcgatt
    12241 acaaggatga cgatgacaag gaccccaacg agaagcgcga tcacatggtc ctgctggagt
    12301 tcgtgaccgc cgccgggatc actctcggca tggacgagct gtacaagtaa gcttctctag
    12361 ctagagtcga tcgacaagct cgagtttctc cataataatg tgtgagtagt tcccagataa
    12421 gggaattagg gttcctatag ggtttcgctc atgtgttgag catataagaa acccttagta
    12481 tgtatttgta tttgtaaaat acttctatca ataaaatttc taattcctaa aaccaaaatc
    12541 cagtactaaa atccagatcg ctttacgaat tcccatgggg aggaattcca atcccacaaa
    12601 aatctgagct taacagcaca gttgctcctc tcagagcaga atcgggtatt caacaccctc
    12661 atatcaacta ctacgttgtg tataacggtc cacatgccgg tatatacgat gactggggtt
    12721 gtacaaaggc ggcaacaaac ggcgttcccg gagttgcaca caagaaattt gccactatta
    12781 cagaggcaag agcagcagct gacgcgtaca caacaagtca gcaaacagac aggttgaact
    12841 tcatccccaa aggagaagct caactcaagc ccaagagctt tgctaaggcc ctaacaagcc
    12901 caccaaagca aaaagcccac tggctcacgc taggaaccaa aaggcccagc agtgatccag
    12961 ccccaaaaga gatctccttt gccccggaga ttacaatgga cgatttcctc tatctttacg
    13021 atctaggaag gaagttcgaa ggtgaaggtg acgacactat gttcaccact gataatgaga
    13081 aggttagcct cttcaatttc agaaagaatg ctgacccaca gatggttaga gaggcctacg
    13141 cagcaagtct catcaagacg atctacccga gtaacaatct ccaggagatc aaataccttc
    13201 ccaagaaggt taaagatgca gtcaaaagat tcaggactaa ttgcatcaag aacacagaga
    13261 aagacatatt tctcaagatc agaagtacta ttccagtatg gacgattcaa ggcttgcttc
    13321 ataaaccaag gcaagtaata gagattggag tctctaaaaa ggtagttcct actgaatcta
    13381 aggccatgca tggagtctaa gattcaaatc gaggatctaa cagaactcgc cgtcaagact
    13441 ggcgaacagt tcatacagag tcttttacga ctcaatgaca agaagaaaat cttcgtcaac
    13501 atggtggagc acgacactct ggtctactcc aaaaatgtca aagatacagt ctcagaagat
    13561 caaagggcta ttgagacttt tcaacaaagg ataatttcgg gaaacctcct cggattccat
    13621 tgcccagcta tctgtcactt catcgaaagg acagtagaaa aggaaggtgg ctcctacaaa
    13681 tgccatcatt gcgataaagg aaaggctatc attcaagatc tctctgccga cagtggtccc
    13741 aaagatggac ccccacccac gaggagcatc gtggaaaaag aagaggttcc aaccacgtct
    13801 acaaagcaag tggattgatg tgacatctcc actgacgtaa gggatgacgc acaatcccac
    13861 tatccttcgc aagacccttc ctctatataa ggaagttcat ttcatttgga gaggacacgc
    13921 tactgtataa gagctcattt ttacaacaat taccaacaac aacaaacaac aaacaacatt
    13981 acaattacat ttacaattat cgatacatgg cttctagccc accgaagaag aagcggaagg
    14041 tcagctggaa aatggtgagc aagggcgagg acctgttcac cggggtggtg cccatcctgg
    14101 tcgagctgga cggcgacgta aacggccaca agttcagcgt gtccggcgag ggcgagggcg
    14161 atgccaccta cggcaagctg accctgaagt tcatctgcac caccggcaag ctgcccgtgc
    14221 cctggcccac cctcgtgacc accctgacct ggggcgtgca gtgcttcagc cgctaccccg
    14281 accacatgaa gcagcacgac ttcttcaagt ccgccatgcc cgaaggctac gtccaggagc
    14341 gcaccatctt cttcaaggac gacggcaact acaagacccg cgccgaggtg aagttcgagg
    14401 gcgacaccct ggtgaaccgc atcgagctga agggcatcga cttcaaggag gacggcaaca
    14461 tcctggggca caagctggag tacaactaca tcagccacaa cgtctatatc accgccgaca
    14521 agcagaagaa cggcatcaag gccaacttca agatccgcca caacatcgag gacggcagcg
    14581 tgcagctcgc cgaccactac cagcagaaca cccccatcgg cgacggcccc gtgctgctgc
    14641 ccgacaacca ctacctgagc acccagtccg ccctgagcaa agaccccaac gagaagcgcg
    14701 atcacatggt cctgctggag ttcgtgaccg ccgccgggat cactctcggc atggacgagc
    14761 tgtacaagta agcttgtcaa gcagatcgtt caaacatttg gcaataaagt ttcttaagat
    14821 tgaatcctgt tgccggtctt gcgatgatta tcatataatt tctgttgaat tacgttaagc
    14881 atgtaataat taacatgtaa tgcatgacgt tatttatgag atgggttttt atgattagag
    14941 tcccgcaatt atacatttaa tacgcgatag aaaacaaaat atagcgcgca aactaggata
    15001 aattatcgcg cgcggtgtca tctatgttac tagatcgacg ctcagagagg atgcacatgt
    15061 gaccga
//
